# Supplementary material for: Identification of Myalgic Encephalomyelitis/Chronic Fatigue Syndrome-associated DNA methylation patterns
Source: PLoS One. 2018 Jul 23;13(7):e0201066. doi: 10.1371/journal.pone.0201066 (PMC6056050; doi:10.1371/journal.pone.0201066)
Supplement: S3 Table — (XLSX) [file pone.0201066.s003.xlsx]

## Sheet: Sheet1
S3 Table. Global methylation values measured by ELISA-based assay. ME/CFS - ME/CFS cases, HC - healthy controls
SAMPLE	5-mC %	COND
1	8.4515	ME/CFS
4	11.3578	HC
13	12.1261	ME/CFS
16	7.63308	HC
25	11.1239	ME/CFS
28	12.8109	HC
37	9.1029	ME/CFS
40	8.18426	HC
49	3.59722	ME/CFS
52	1.55694	HC
61	2.11465	ME/CFS
64	2.7839	HC
73	2.50969	ME/CFS
76	1.22696	HC
85	5.36228	ME/CFS
88	8.17372	HC
97	2.39047	ME/CFS
100	5.59281	HC
109	6.85069	ME/CFS
112	3.48298	HC
121	1.63374	ME/CFS
124	4.16955	HC
133	2.29885	ME/CFS
133	1.9636	ME/CFS
136	2.40148	HC
136	2.57937	HC
145	0.90312	ME/CFS
145	0.855227	ME/CFS
148	2.16886	HC
157	2.7983	ME/CFS
157	2.4699	ME/CFS
160	2.86672	HC
160	1.77203	HC
169	2.12274	ME/CFS
172	1.14141	HC
175	1.34324	ME/CFS
178	1.92787	HC
187	1.30845	ME/CFS
190	1.96963	HC
199	3.00664	ME/CFS
202	1.57988	HC
