# Supplementary material for: Identification of Myalgic Encephalomyelitis/Chronic Fatigue Syndrome-associated DNA methylation patterns
Source: PLoS One. 2018 Jul 23;13(7):e0201066. doi: 10.1371/journal.pone.0201066 (PMC6056050; doi:10.1371/journal.pone.0201066)
Supplement: S5 Table — (XLSX) [file pone.0201066.s005.xlsx]

## Sheet: Sheet1
S5 Table. CpG sites identified as differentially methylated in ME/CFS cases compared to healthy controls. Mean beta difference > 0.05, FDR < 0.1
Probe Name	Gene Name	Gene Accession	P-Value	FDR	Mean Beta-Difference	Mean ME/CFS beta	Mean HC beta	combined Rank	Genic Location	Relation to CpG island
cg04998327			2.74e-06	0.0037635	-0.518084	0.20429	0.722374	470
cg02095219	RPS6KB1;RPS6KB1;RPS6KB1;RPS6KB1;RPS6KB1	NM_001272044;NM_001272060;NM_001272042;NM_003161;NM_001272043	2.82e-06	0.00377615	0.353075	0.846851	0.493776	483	5'UTR
cg26052987	SERINC5;SERINC5;SERINC5;SERINC5;SERINC5	NM_001174072;NR_126061;NR_126060;NM_178276;NM_001174071	2.99e-07	0.00291618	-0.145142	0.215661	0.360802	536	TSS1500
cg02075820	NUCB2	NM_005013	1.67e-06	0.0035722	-0.139727	0.225338	0.365065	638	5'UTR	S_Shelf
cg18683060	BCL2	NM_000633	1.54e-07	0.00291618	-0.144139	0.264813	0.408952	682
cg14481081			3.39e-06	0.00395982	-0.142529	0.262402	0.404931	686
cg08767938			4.89e-06	0.00423379	-0.143782	0.238825	0.382607	751		N_Shore
cg14884929	MIR10A	NR_029608	2.4e-06	0.00370803	-0.133407	0.212569	0.345975	788	TSS1500	N_Shore
cg22684041	SCAMP4;ADAT3	NM_079834;NM_138422	9.96e-08	0.00291618	-0.132284	0.24849	0.380774	823	TSS1500	N_Shore
cg06448699	MIR5095	NR_039970	7.66e-08	0.00291618	-0.136582	0.261339	0.397922	831	5'UTR
cg17650305	IQSEC1;IQSEC1	NM_014869;NM_001134382	5.11e-07	0.00310808	-0.152356	0.294669	0.447025	866	3'UTR
cg23837109	PLAU;C10orf55;PLAU	NM_002658;NM_001001791;NM_001145031	4.57e-07	0.00299836	-0.145341	0.280658	0.425999	867	5'UTR	N_Shore
cg08437251	ZDHHC14;ZDHHC14	NM_024630;NM_153746	2.33e-06	0.00370426	-0.155767	0.301834	0.4576	870	TSS1500
cg09664107			1.37e-06	0.00345084	-0.129774	0.216992	0.346766	899		N_Shelf
cg02457461	MSRA;MSRA	NM_001135670;NM_012331	2.14e-07	0.00291618	-0.129714	0.239584	0.369298	901		S_Shore
cg04317146	ANKRD12;ANKRD12;ANKRD12	NM_001083625;NM_015208;NM_001204056	6.01e-06	0.00427941	-0.132773	0.256929	0.389702	903	5'UTR
cg26794999	VGLL4;VGLL4;VGLL4;VGLL4;VGLL4	NM_001128220;NM_001284391;NM_001128219;NM_001284390;NM_014667	5.19e-06	0.0042455	-0.146448	0.286176	0.432624	919	TSS200
cg06207120			6.18e-06	0.00427941	-0.12846	0.215413	0.343873	947	TSS1500	Island
cg08730282	TMEM127;TMEM127	NM_001193304;NM_017849	3.28e-07	0.00291653	-0.167065	0.330332	0.497397	954	5'UTR
cg18720486	SHQ1	NM_018130	4.27e-06	0.00411545	-0.128121	0.23775	0.365871	958	3'UTR
cg27624395			1.93e-06	0.00363559	-0.13202	0.259829	0.391849	969
cg15309361	MAD1L1;MAD1L1;MAD1L1	NM_003550;NM_001013837;NM_001013836	2.95e-06	0.00380923	-0.127199	0.254421	0.38162	1052	3'UTR	N_Shelf
cg17550513	CLCN3;CLCN3;CLCN3;CLCN3	NM_001829;NM_001243372;NM_173872;NM_001243374	1.25e-06	0.00342542	-0.135168	0.271665	0.406833	1063
cg25920520	G6PC3;G6PC3;G6PC3	NM_138387;NR_028582;NR_028581	3.63e-07	0.00292274	-0.124971	0.212637	0.337608	1083	TSS1500	N_Shore
cg01044293	ITGA6;ITGA6	NM_001079818;NM_000210	2.44e-06	0.00370803	-0.126113	0.256622	0.382735	1137	5'UTR	S_Shelf
cg07385778			3.13e-06	0.00388139	-0.123108	0.251152	0.374259	1170
cg07097487	TBC1D22A;TBC1D22A;TBC1D22A;TBC1D22A;TBC1D22A	NM_001284304;NM_001284305;NM_001284303;NM_014346;NR_104292	2.4e-06	0.00370803	-0.132217	0.27151	0.403728	1180
cg02439964	IL17D	NM_138284	4.52e-06	0.00420412	-0.122773	0.173033	0.295806	1185	TSS1500	N_Shore
cg07068761			3.14e-07	0.00291618	-0.151524	0.313174	0.464698	1192
cg07758738			1.15e-08	0.00291618	-0.122671	0.251695	0.374366	1194		Island
cg02299328	RAPGEFL1	NM_016339	5.98e-07	0.00313692	-0.143098	0.295548	0.438646	1199	5'UTR	N_Shore
cg16437908			3.83e-06	0.00407793	-0.124872	0.256788	0.38166	1202	TSS1500	N_Shore
cg00042489	PSEN2;PSEN2	NM_012486;NM_000447	3.37e-06	0.00395982	-0.122216	0.211281	0.333497	1224	TSS200
cg23233281	CAP1;CAP1	NM_006367;NM_001105530	6.03e-06	0.00427941	-0.146713	0.305008	0.451721	1236
cg15852440	DNAH8	NM_001206927	2.15e-06	0.00363559	0.293488	0.91405	0.620561	1241
cg23949114	C9orf91	NM_153045	3.8e-06	0.00407793	-0.121202	0.221004	0.342206	1271	5'UTR
cg03853208	MIR148A	NR_029597	4.1e-06	0.00408479	-0.121157	0.188467	0.309624	1274	TSS200	N_Shore
cg14089436			3.66e-06	0.00405548	-0.120964	0.202146	0.32311	1283		S_Shelf
cg23895499	AP2A2;AP2A2	NM_001242837;NM_012305	6.17e-06	0.00427941	-0.128356	0.267166	0.395522	1289	TSS1500	N_Shelf
cg06488150	DAGLB;DAGLB	NM_001142936;NM_139179	6.07e-06	0.00427941	-0.120851	0.136228	0.257079	1293	3'UTR
cg23809747			2.45e-06	0.00370803	-0.12182	0.254867	0.376686	1332
cg11809038	IL17D	NM_138284	1.02e-05	0.0049503	-0.123935	0.238157	0.362092	1343	TSS1500	N_Shore
cg26118045			5.59e-06	0.00427275	-0.13129	0.276715	0.408005	1363		N_Shore
cg03069507			8.69e-07	0.00320989	-0.119417	0.179615	0.299032	1372
cg12134452	BCR;BCR	NM_004327;NM_021574	2.1e-06	0.00363559	-0.118925	0.218342	0.337267	1392	5'UTR
cg01173814	RERE;RERE	NM_001042681;NM_012102	5.6e-06	0.00427623	-0.117934	0.192433	0.310367	1435	3'UTR	N_Shore
cg09277376	MGC12982	NR_026878	3.68e-06	0.00405548	-0.117824	0.214111	0.331935	1440	1stExon	Island
cg04749631	PGM3;RWDD2A	NM_015599;NM_033411	7.1e-06	0.00447868	-0.13685	0.293036	0.429886	1448	5'UTR	S_Shore
cg12963656	LOC152225	NR_026934	5.35e-06	0.0042455	-0.141032	0.302313	0.443345	1450	TSS200
cg27662477			1.82e-07	0.00291618	-0.139694	0.301048	0.440743	1488
cg08899626	LDB2;LDB2;LDB2;LDB2	NM_001290;NM_001130834;NM_001130834;NM_001290	8.55e-06	0.00469097	-0.117067	0.230616	0.347683	1495	1stExon
cg22589728	FOXP1;FOXP1	NM_032682;NM_001012505	1.22e-05	0.00525935	-0.118832	0.247206	0.366038	1510	5'UTR
cg16484042			1.22e-05	0.0052649	-0.123489	0.26394	0.387429	1511	5'UTR
cg22894706	PAPSS1	NM_005443	2.55e-06	0.00371133	-0.116666	0.172387	0.289054	1514	3'UTR
cg02635237	RIN3	NM_024832	4.88e-06	0.00422803	-0.116645	0.246225	0.36287	1515	3'UTR
cg27116149	PFKFB3;PFKFB3;MIR3155A	NM_001145443;NM_001282630;NR_036111	8.09e-07	0.00320989	-0.116635	0.227377	0.344012	1517	5'UTR
cg08038033	FOXP1;FOXP1	NM_032682;NM_001012505	1.24e-05	0.00529925	-0.132093	0.235338	0.367431	1525	TSS200
cg27005206	IPCEF1;IPCEF1;IPCEF1	NM_001130699;NM_001130700;NM_015553	1.03e-05	0.00497777	-0.116224	0.219764	0.335989	1552	5'UTR
cg13856555	ZNF564	NM_144976	6.17e-06	0.00427941	-0.116073	0.228299	0.344371	1557	TSS1500	S_Shore
cg17344048	SPINT2;SPINT2	NM_021102;NM_001166103	2.69e-06	0.0037635	-0.118289	0.256215	0.374504	1562		S_Shore
cg27182548	LOC100288798;LOC100288798;LOC100288798;LOC100288798;LOC100288798	NR_125379;NR_125380;NR_125378;NR_125377;NR_125381	6.79e-07	0.00315875	-0.136652	0.29829	0.434941	1581	5'UTR	S_Shelf
cg10052860			3.93e-07	0.00293142	-0.115026	0.230136	0.345163	1633
cg19039673	BACH2;BACH2	NM_021813;NM_001170794	4.75e-06	0.00421304	-0.114917	0.232896	0.347813	1642	5'UTR
cg19788317			5.7e-06	0.00427941	-0.11483	0.219297	0.334126	1654		N_Shore
cg26281775	FOXP1;FOXP1-AS1;FOXP1;FOXP1;FOXP1;FOXP1;FOXP1	NM_001244812;NR_126463;NM_001244816;NM_001244808;NM_032682;NM_001244810;NM_001012505	1.41e-05	0.00551626	-0.150859	0.247358	0.398217	1664	TSS200
cg15649236	MIR10A	NR_029608	1.14e-05	0.00517962	-0.144204	0.318763	0.462967	1665	TSS1500	N_Shore
cg22707529	PHACTR2;PHACTR2;PHACTR2;PHACTR2	NM_001100164;NM_001100166;NM_014721;NM_001100165	1.2e-05	0.0052215	-0.114629	0.172284	0.286912	1677	5'UTR	S_Shore
cg21720679	RBL1;RBL1	NM_002895;NM_183404	2.74e-06	0.0037635	-0.11456	0.248252	0.362811	1681
cg13549474	RHOBTB3	NM_014899	4.17e-06	0.00408479	-0.134645	0.298078	0.432723	1694	TSS1500	N_Shore
cg15227982	C10orf26;C10orf26	NM_017787;NM_001083913	7.72e-06	0.00459723	-0.123804	0.273411	0.397214	1698	TSS200
cg27029507	NIPAL3	NM_020448	1.34e-05	0.00545043	-0.121514	0.268608	0.390122	1715	5'UTR	S_Shelf
cg24096902	WASF2;WASF2	NM_006990;NM_001201404	5.31e-06	0.0042455	-0.114186	0.190725	0.304911	1723
cg23090824	PDE7B;PDE7B	NM_018945;NM_018945	6.01e-06	0.00427941	-0.114149	0.178125	0.292274	1726	5'UTR
cg01165615	FOXP1;FOXP1;FOXP1;FOXP1;FOXP1;FOXP1	NM_001244812;NM_001244816;NM_001244808;NM_032682;NM_001244810;NM_001012505	1.5e-05	0.00561177	-0.125446	0.214944	0.34039	1735	TSS1500
cg03758633			1.5e-05	0.00561692	-0.192616	0.359096	0.551712	1738
cg18297196	TREML2	NM_024807	6.88e-06	0.00439331	-0.113251	0.192143	0.305394	1807	TSS200
cg17023096	THNSL1;ENKUR	NM_024838;NM_001270383	1.6e-05	0.00574415	-0.1246	0.272005	0.396606	1814
cg06358171	SSBP3;SSBP3;SSBP3	NM_001009955;NM_018070;NM_145716	1.61e-05	0.00574447	-0.114177	0.243635	0.357812	1823	3'UTR	Island
cg16457837			1.24e-07	0.00291618	-0.149067	0.335456	0.484523	1823		S_Shelf
cg07454365	PRKAR1B;PRKAR1B;PRKAR1B;PRKAR1B;PRKAR1B;PRKAR1B	NM_002735;NM_001164762;NM_001164761;NM_001164759;NM_001164760;NM_001164758	3.04e-06	0.00384655	-0.121841	0.272482	0.394323	1829		N_Shelf
cg04893213			2.9e-07	0.00291618	-0.112723	0.240665	0.353388	1850
cg01135380			2.67e-06	0.0037635	-0.112722	0.22349	0.336212	1852		N_Shore
cg11262262	AATF	NM_012138	2.88e-07	0.00291618	-0.112673	0.174343	0.287015	1855	TSS1500	N_Shore
cg10634241			5.18e-07	0.00310808	-0.147977	0.334225	0.482203	1857
cg27058404	ZNF436-AS1;ZNF436-AS1;ZNF436	NR_033690;NR_033691;NM_001077195	1.1e-05	0.0051206	-0.122543	0.275247	0.397791	1864	5'UTR	S_Shore
cg15672949			3.85e-06	0.00407793	-0.111929	0.244723	0.356652	1923
cg05712302	AKAP7;AKAP7;AKAP7;AKAP7;AKAP7	NM_138633;NM_004842;NM_138633;NM_004842;NM_016377	1.78e-05	0.00595125	-0.117413	0.23026	0.347673	1947	5'UTR
cg05460226	PIK3R5;PIK3R5	NM_014308;NM_001142633	4.17e-06	0.00408479	-0.126515	0.28752	0.414035	1963
cg23818851	TCF12;TCF12;TCF12;TCF12	NM_207038;NM_207037;NM_207036;NM_003205	9.53e-07	0.0032579	-0.111534	0.251484	0.363017	1966	5'UTR
cg22217144	CLU;MIR6843;CLU;CLU	NM_001831;NR_106902;NR_038335;NR_045494	6.88e-07	0.00315875	-0.115516	0.261707	0.377223	1966	5'UTR	N_Shelf
cg04280775	METTL21A;METTL21A;METTL21A	NM_001308021;NM_145280;NM_001127395	4.76e-06	0.00421304	-0.125963	0.286348	0.41231	1969
cg07403899			3.14e-07	0.00291618	-0.111484	0.241595	0.353079	1972		Island
cg05884870	ADAMTS17	NM_139057	5.5e-06	0.00426581	-0.1112	0.24903	0.36023	1992	3'UTR
cg05727856	TGFBR1;TGFBR1;TGFBR1	NM_001306210;NM_001130916;NM_004612	4.27e-07	0.00293142	-0.111199	0.217968	0.329167	1993	3'UTR
cg27430779			7.43e-06	0.00453198	-0.124311	0.283459	0.40777	1999
cg11665263	CTNNBIP1;CTNNBIP1	NM_020248;NM_001012329	2.4e-06	0.00370803	-0.111083	0.230147	0.34123	2001	TSS1500
cg15712777	ARSB;ARSB	NM_000046;NM_198709	1.79e-05	0.00595125	-0.119237	0.27161	0.390847	2003
cg17176894	LRRC8C	NM_032270	1.42e-05	0.00552086	-0.11106	0.197817	0.308878	2004	5'UTR
cg05972754			4.72e-06	0.00421304	-0.111047	0.211877	0.322924	2006
cg25734651			6.24e-07	0.00313692	-0.137135	0.314119	0.451255	2014	TSS200
cg15514380			1.88e-05	0.00606351	-0.111358	0.225194	0.336551	2018	3'UTR
cg16547579	SLC23A2;SLC23A2	NM_203327;NM_005116	1.9e-05	0.00608742	-0.122049	0.192228	0.314277	2023	3'UTR
cg23151714			7.17e-06	0.00449922	-0.113	0.257549	0.370549	2040
cg05774978	PDIA3P	NR_002305	8.87e-06	0.00476231	-0.110779	0.228715	0.339494	2048	3'UTR	Island
cg04728805	FAM53C;FAM53C;CDC25C	NM_001135647;NM_016605;NM_001287583	1.95e-05	0.00616893	-0.12063	0.269393	0.390022	2053	5'UTR	S_Shore
cg03196720	SCNN1A;SCNN1A;SCNN1A	NM_001159575;NM_001038;NM_001159576	9.01e-06	0.004769	-0.110749	0.169081	0.279829	2054	1stExon	Island
cg08938925	HERC1	NM_003922	1.95e-05	0.00616893	-0.166137	0.339397	0.505534	2054	3'UTR
cg15763020	LPIN1	NM_001261428	6.39e-09	0.00291618	-0.145931	0.336392	0.482324	2067
cg02343197			1.72e-06	0.00358506	-0.110597	0.174047	0.284644	2070		N_Shore
cg18113826	AIF1;AIF1;AIF1	NM_004847;NM_032955;NM_001623	2e-05	0.00624392	-0.114251	0.213264	0.327515	2083	5'UTR	N_Shelf
cg14931933	SLCO3A1;SLCO3A1	NM_013272;NM_001145044	1.52e-07	0.00291618	-0.110397	0.229933	0.34033	2095	5'UTR
cg19005210	TREML2	NM_024807	1.44e-05	0.0055525	-0.120808	0.277587	0.398395	2095	TSS200
cg07078052			1.09e-05	0.00509391	-0.110222	0.228784	0.339007	2110
cg10705617			9.5e-07	0.0032579	-0.115413	0.265797	0.38121	2123	3'UTR
cg22143698	ANKRD33B	NM_001164440	2.07e-05	0.00630159	-0.110786	0.219092	0.329878	2139
cg08625777	GSTCD;GSTCD	NM_024751;NM_001031720	1.17e-05	0.00521368	-0.10992	0.244877	0.354797	2140	5'UTR
cg02622874	MOB1B;MOB1B;MOB1B	NM_001244767;NM_173468;NM_001244766	5.28e-06	0.0042455	-0.118339	0.27311	0.391448	2141	5'UTR
cg00744866	CLASP2	NM_015097	1.81e-05	0.00596035	-0.127774	0.296148	0.423922	2159	TSS200
cg10576245	PCNXL2	NM_014801	9.66e-06	0.00487412	-0.116309	0.26948	0.385789	2184	3'UTR
cg14151003	SLX4	NM_032444	2.95e-07	0.00291618	-0.115241	0.267051	0.382292	2193	5'UTR	N_Shore
cg05764155	TMIGD3;TMIGD3	NM_001302680;NM_001081976	7.5e-07	0.00315875	-0.10927	0.193966	0.303236	2213		S_Shore
cg07591278	UBE2E1;UBE2E1;UBE2E1	NM_001202476;NM_003341;NM_182666	2.17e-05	0.00635216	-0.120951	0.245198	0.366149	2217	TSS1500	N_Shore
cg25814969			2.27e-06	0.00370426	-0.110294	0.255728	0.366022	2223		S_Shelf
cg11034672	AREL1	NM_001039479	1.73e-06	0.00358506	-0.133925	0.312686	0.446611	2227	TSS1500
cg19237546	SLC15A3;SLC15A3	NM_016582;NR_027391	8.65e-06	0.00472932	-0.109172	0.248625	0.357798	2228	TSS1500	S_Shore
cg22042546	ARID1A;ARID1A	NM_006015;NM_139135	3.03e-06	0.00384655	-0.109036	0.203982	0.313018	2240
cg09169291	ST6GAL1;ST6GAL1;ST6GAL1	NM_173216;NM_173217;NM_003032	2.23e-05	0.00642243	-0.113323	0.197475	0.310798	2257	TSS1500
cg21971539	CTAGE5;CTAGE5;CTAGE5	NM_203356;NM_001247988;NM_203354	3.61e-07	0.00292274	-0.108899	0.204468	0.313367	2259	TSS1500	N_Shore
cg21058963			1.14e-06	0.00331704	-0.10916	0.253752	0.362911	2259		S_Shelf
cg13299762	FADS2;FADS2;FADS2	NM_004265;NM_001281501;NM_001281502	1.17e-07	0.00291618	-0.167903	0.39576	0.563663	2263	TSS1500	N_Shore
cg15374924			2.47e-06	0.00370803	-0.108735	0.240304	0.349038	2277	5'UTR	S_Shelf
cg10588962	LOC404266;LOC404266	NR_033201;NR_033202	2.92e-06	0.00379102	-0.120718	0.282099	0.402817	2284	TSS1500	N_Shore
cg12582959	CCDC106;CCDC106	NM_013301;NM_013301	2.3e-05	0.00650599	-0.110955	0.250244	0.361199	2299	1stExon	N_Shore
cg02243630	KIAA0922;KIAA0922	NM_015196;NM_001131007	2.3e-05	0.00650675	-0.128225	0.266361	0.394586	2301	TSS1500	N_Shore
cg07151596			5.31e-07	0.00310808	-0.123482	0.289267	0.412749	2304
cg17574930	FOXP1;FOXP1;FOXP1;FOXP1;FOXP1;FOXP1;FOXP1	NM_001244814;NM_001244812;NM_001244816;NM_001244808;NM_032682;NM_001244810;NM_001012505	8.44e-07	0.00320989	-0.108466	0.206162	0.314628	2305	5'UTR
cg13843325	DIS3L2;DIS3L2;DIS3L2;DIS3L2	NR_046477;NR_046476;NM_152383;NM_001257281	2.76e-07	0.00291618	-0.144095	0.339848	0.483942	2328	3'UTR
cg25730711			9.31e-06	0.00484812	-0.122238	0.286905	0.409143	2330		N_Shelf
cg12011642	MSI2;MSI2	NM_138962;NM_170721	1.32e-06	0.00343446	-0.108228	0.238447	0.346675	2332
cg09101151			6.03e-06	0.00427941	-0.124758	0.293328	0.418086	2340
cg08177293	C10orf12	NM_015652	5.45e-06	0.00426581	-0.124458	0.292782	0.417241	2349	1stExon
cg08753407	AREL1	NM_001039479	2.37e-05	0.00655058	-0.115097	0.238649	0.353746	2352	TSS1500
cg18382353	C10orf25;ZNF22	NM_001039380;NM_006963	1.1e-05	0.00511106	-0.108058	0.243076	0.351134	2357	1stExon	N_Shore
cg00826203	SCMH1	NM_012236	6.74e-06	0.00435953	-0.107953	0.198929	0.306881	2374	TSS1500	N_Shore
cg16553500	COL16A1	NM_001856	1.07e-05	0.00504314	-0.10792	0.206491	0.314411	2376	5'UTR	Island
cg25573077			2.93e-06	0.00379102	-0.107897	0.177415	0.285312	2378
cg02243522	MIR1207;PVT1	NR_031612;NR_003367	1.45e-05	0.0055602	-0.107878	0.231041	0.338919	2381	TSS1500
cg10454912	SIX3-AS1;SIX3-AS1	NR_103785;NR_103786	2.43e-05	0.00660026	-0.111344	0.208892	0.320237	2391	TSS1500	S_Shore
cg27124205			5.79e-06	0.00427941	-0.130688	0.309021	0.43971	2399
cg01929138	SLC9A9	NM_173653	5.61e-06	0.00427623	-0.115963	0.273213	0.389176	2411
cg08684893	ZNF225	NM_013362	2.31e-05	0.00651216	-0.107414	0.244552	0.351966	2441	TSS1500	N_Shore
cg01655427	LEF1;LEF1;LEF1;LOC641518	NM_001130713;NM_016269;NM_001130714;NR_029374	2.15e-05	0.00634923	-0.107318	0.229589	0.336908	2454	5'UTR	N_Shore
cg02391509			1.19e-05	0.00521758	-0.107286	0.202401	0.309687	2465		S_Shore
cg14819910	CASP6;CASP6	NM_032992;NM_001226	1.09e-05	0.00509582	-0.107237	0.200101	0.307338	2471	5'UTR	N_Shore
cg01618938	SHQ1	NM_018130	2.57e-05	0.0067437	-0.119673	0.252792	0.372465	2478	3'UTR
cg10623227	ITGA6;ITGA6	NM_000210;NM_001079818	7.32e-06	0.00453198	-0.10712	0.210351	0.317472	2481	TSS200	S_Shore
cg23729763	APLP2;APLP2;APLP2;APLP2;APLP2;APLP2	NR_024516;NR_024515;NM_001142276;NM_001642;NM_001142277;NM_001142278	7.42e-06	0.00453198	-0.118577	0.282012	0.400589	2504	3'UTR	N_Shore
cg13333954			1.37e-07	0.00291618	-0.156878	0.376522	0.5334	2514	TSS1500	N_Shore
cg26723054	KIAA0182;KIAA0182	NM_001134473;NM_014615	6.13e-06	0.00427941	-0.106748	0.227583	0.334332	2523	5'UTR	S_Shore
cg05943802	PDE1B;PDE1B;PDE1B;PDE1B	NM_001288769;NM_001288768;NM_000924;NM_001288769	1.13e-05	0.00513505	-0.106619	0.196929	0.303547	2540	1stExon
cg15689796	RIN3	NM_024832	1.31e-05	0.00542455	-0.106617	0.250313	0.35693	2541	TSS1500
cg16391208	RAMP1;RAMP1	NM_001308353;NM_005855	2.27e-06	0.00370426	-0.132876	0.318014	0.45089	2545	5'UTR
cg01650127	NSMCE2	NM_173685	5.97e-06	0.00427941	-0.131099	0.313668	0.444768	2547
cg01350857	MAN1C1;MAN1C1	NM_020379;NM_001289010	1.5e-07	0.00291618	-0.127468	0.304752	0.432219	2549	3'UTR
cg15259746	ANKRD33B	NM_001164440	7.42e-06	0.00453198	-0.106533	0.198576	0.305109	2549
cg27073113	DKFZP434H168;GNAO1;GNAO1	NR_026889;NM_020988;NM_138736	2.72e-05	0.00688666	-0.126915	0.301506	0.428422	2564	5'UTR	S_Shelf
cg06062494	SLC19A2	NM_006996	9.91e-06	0.00488645	-0.106084	0.17101	0.277094	2610	TSS1500	S_Shore
cg13586889	ITGA6;ITGA6	NM_000210;NM_001079818	1.33e-06	0.00343446	-0.127042	0.305683	0.432726	2618	5'UTR	S_Shore
cg17766305	RNLS;RNLS	NM_001031709;NM_018363	3.04e-06	0.00384655	-0.151641	0.366851	0.518492	2620	3'UTR
cg24243879	MYST4	NM_012330	2.82e-05	0.00700327	-0.116261	0.227147	0.343409	2621
cg24490843			3.76e-06	0.0040756	-0.12569	0.302898	0.428587	2639
cg19922824	ZNF564	NM_144976	1.32e-05	0.00543589	-0.110189	0.264572	0.374761	2652	TSS1500	S_Shore
cg04812347	AIF1;AIF1;AIF1	NM_004847;NM_032955;NM_001623	9.91e-06	0.00488645	-0.105749	0.183011	0.28876	2655	5'UTR	N_Shelf
cg01245856	BACH2;BACH2	NM_021813;NM_001170794	2.15e-06	0.00363559	-0.124361	0.300111	0.424472	2665	5'UTR
cg06029700	SCNN1A;SCNN1A;SCNN1A	NM_001159575;NM_001038;NM_001159576	2.91e-05	0.00709928	-0.111445	0.16639	0.277835	2668	1stExon	Island
cg23248654	DRAM1	NM_018370	4.07e-07	0.00293142	-0.107107	0.257219	0.364327	2669	3'UTR
cg20085268	GAK	NM_005255	7.81e-06	0.00460648	-0.116017	0.279638	0.395655	2674	TSS1500	S_Shore
cg17452301	PWWP2B;PWWP2B	NM_001098637;NM_138499	2.56e-07	0.00291618	-0.105565	0.203205	0.30877	2688		S_Shore
cg00873414	PTP4A1	NM_003463	2.74e-05	0.00691514	-0.105665	0.254502	0.360167	2708	TSS1500	N_Shore
cg08129017	SREBF1;SREBF1	NM_004176;NM_001005291	1.18e-05	0.00521383	-0.143467	0.349655	0.493123	2730		S_Shore
cg15937811	STAP1	NM_012108	3.03e-05	0.00718612	-0.118835	0.262891	0.381726	2742	1stExon
cg21160099	PRDM13	NM_021620	2.91e-05	0.00708855	-0.105148	0.182995	0.288143	2745		N_Shore
cg22027092	SNX10;SNX10;SNX10;SNX10;SNX10	NM_001199835;NM_013322;NM_001199837;NM_001199838;NR_037670	3.04e-05	0.0072041	-0.115869	0.247355	0.363224	2745	TSS1500
cg13271663	TLE3;TLE3;TLE3;TLE3;TLE3;TLE3;TLE3	NM_001282982;NM_001282981;NM_005078;NM_001105192;NM_001282980;NM_001282979;NM_020908	2.85e-05	0.00702103	-0.13377	0.325808	0.459579	2748	TSS200	N_Shore
cg12869659	ZNF238	NM_205768	3.05e-05	0.0072168	-0.127501	0.181969	0.30947	2750	TSS1500	Island
cg20370152	PRKRA;PRKRA;PRKRA;DFNB59;MIR548N	NM_001139518;NM_001139517;NM_003690;NM_001042702;NR_031666	5.86e-06	0.00427941	-0.1051	0.162628	0.267728	2758	TSS1500	S_Shore
cg22313574	CLU;CLU;CLU	NM_203339;NM_001831;NM_001171138	2.17e-05	0.00636069	-0.112835	0.273491	0.386326	2760	5'UTR	N_Shelf
cg08188437	ZSWIM5	NM_020883	3.09e-05	0.00726056	-0.120342	0.285455	0.405796	2767	3'UTR	N_Shore
cg03994381	LOC643072;LOC643072;BAZ2B;BAZ2B	NR_110588;NR_110587;NM_001289975;NM_013450	2.58e-05	0.0067497	-0.116642	0.283192	0.399834	2770	TSS1500	N_Shore
cg26475911	KCTD2	NM_015353	1.73e-06	0.00358506	-0.158315	0.388079	0.546394	2774
cg15694715	TMEM25;TMEM25;TMEM25;TMEM25;TMEM25;TMEM25	NM_001144035;NM_001144038;NM_001144037;NM_032780;NM_001144034;NM_001144036	3.11e-05	0.00726973	-0.120586	0.218951	0.339537	2775	TSS1500	S_Shore
cg10921877			2.17e-06	0.00363559	-0.119931	0.291647	0.411578	2778
cg12614898	CBLB	NM_170662	6.24e-06	0.00428037	-0.104879	0.236142	0.341021	2783
cg27478863			2.35e-06	0.00370803	-0.104652	0.198843	0.303496	2801	5'UTR
cg24783785	VPS53;VPS53	NM_001128159;NM_018289	1.99e-06	0.00363559	-0.104633	0.202345	0.306978	2804	TSS1500	S_Shore
cg24232444	DOCK9;DOCK9;DOCK9;DOCK9	NM_015296;NM_001130050;NM_001130049;NM_001130048	3.44e-06	0.00398975	-0.104506	0.247581	0.352087	2826	5'UTR
cg22505420	TPCN1;TPCN1	NM_001143819;NM_017901	1.49e-07	0.00291618	-0.105624	0.256514	0.362139	2831	5'UTR
cg06238967	ITGB2;ITGB2;ITGB2	NM_000211;NM_001127491;NM_001303238	7.46e-06	0.00453832	-0.127531	0.312041	0.439571	2843	3'UTR
cg14512523			4.77e-07	0.00307078	-0.154394	0.379996	0.53439	2849	TSS1500	S_Shore
cg06049192	SNX13	NM_015132	6.53e-06	0.00435506	-0.135051	0.331202	0.466253	2855	TSS1500	S_Shore
cg03204322	SAMD13;SAMD13;SAMD13	NM_001134664;NM_001134663;NM_001010971	3.25e-05	0.00738577	-0.120211	0.197377	0.317588	2858	TSS1500	S_Shelf
cg13023677	FAM53C;FAM53C	NM_016605;NM_001135647	2.14e-06	0.00363559	-0.104292	0.23426	0.338552	2866	TSS1500	S_Shore
cg25104397	C10orf26;C10orf26;C10orf26	NM_017787;NM_001083913;NM_017787	1.3e-06	0.00343446	-0.114682	0.280261	0.394943	2875	TSS200
cg06092310	MAN1C1	NM_020379	1.07e-06	0.00328088	-0.104087	0.215022	0.319108	2895	TSS1500	Island
cg19954011			1.11e-05	0.0051206	-0.103886	0.21259	0.316476	2920	5'UTR
cg10711778	STRADB;TRAK2	NM_018571;NM_015049	1.56e-05	0.00568743	-0.103774	0.20823	0.312004	2935	TSS1500	S_Shore
cg18900812	CDKN1A;CDKN1A	NM_078467;NM_000389	1.05e-06	0.00328088	-0.103711	0.205628	0.309339	2944	TSS1500	N_Shore
cg05425909	GATAD2A	NM_017660	5.21e-06	0.0042455	-0.103658	0.206949	0.310607	2954	5'UTR
cg16285956			2.38e-06	0.00370803	-0.142368	0.352768	0.495136	2959
cg20618695	GSG1;GSG1	NM_001080555;NM_001080554	1.45e-05	0.0055602	-0.10352	0.223884	0.327403	2970		N_Shelf
cg19956136	RIN3	NM_024832	3.5e-05	0.00764162	-0.128213	0.202932	0.331145	2978	3'UTR
cg08594681	CLU;CLU;CLU;CLU	NM_203339;NM_001831;NM_001171138;NM_203339	2.18e-05	0.0063651	-0.114687	0.282734	0.397421	2989	5'UTR	N_Shelf
cg15075292			2.23e-07	0.00291618	-0.127915	0.317361	0.445276	3026
cg01915791	HSPB6	NM_144617	7.6e-06	0.0045757	-0.103249	0.177077	0.280326	3028		Island
cg26072749	MIR10A	NR_029608	3.59e-05	0.00770377	-0.111686	0.193657	0.305343	3032	1stExon	N_Shore
cg17965386			4.01e-06	0.00407793	-0.127865	0.317491	0.445356	3040
cg22419134			2.35e-07	0.00291618	-0.103169	0.222521	0.325689	3045
cg20888394			6.17e-06	0.00427941	-0.13579	0.338025	0.473815	3049
cg16842634	LOC100288798;LOC100288798;LOC100288798;LOC100288798;LOC100288798	NR_125379;NR_125380;NR_125378;NR_125377;NR_125381	3.63e-05	0.00772352	-0.168861	0.407277	0.576138	3049	5'UTR	S_Shelf
cg25096679	KCNIP2;KCNIP2;KCNIP2;KCNIP2;KCNIP2;KCNIP2;KCNIP2	NM_173194;NM_173195;NM_014591;NM_173193;NM_173192;NM_173191;NM_173197	1.11e-05	0.0051206	-0.103047	0.187226	0.290274	3067	TSS1500	N_Shelf
cg15296664			2.35e-08	0.00291618	-0.159716	0.400109	0.559825	3073		S_Shore
cg21873016	EAF2	NM_018456	2.26e-07	0.00291618	-0.160893	0.403152	0.564045	3074	5'UTR	S_Shore
cg11566444			1.47e-05	0.00559149	-0.119409	0.296703	0.416113	3078	5'UTR
cg16186288	SSH2;SSH2;SSH2;SSH2	NM_033389;NM_001282129;NM_001282131;NM_001282130	3.5e-05	0.00764162	-0.102959	0.158478	0.261437	3081
cg08280677			1.19e-05	0.00521758	-0.102931	0.19165	0.294581	3085
cg07047068	TSPAN4;TSPAN4;TSPAN4;TSPAN4;TSPAN4;TSPAN4;TSPAN4	NM_001025236;NM_001025239;NM_001025238;NM_001025235;NM_003271;NM_001025237;NM_001025234	8.51e-06	0.00468045	-0.108212	0.268052	0.376265	3088	5'UTR	S_Shore
cg16090801	SLC19A2	NM_006996	4.56e-06	0.00421304	-0.12226	0.304285	0.426546	3094	TSS1500	S_Shore
cg27186013	HPGDS	NM_014485	3.75e-05	0.00781519	-0.120114	0.281576	0.40169	3115	TSS200
cg15282665	ST6GAL1;ST6GAL1	NM_173216;NM_173217	3.64e-05	0.00773423	-0.116475	0.290348	0.406823	3134	TSS200
cg05313153	EXT1	NM_000127	6.77e-06	0.00436692	-0.127303	0.31853	0.445833	3147	1stExon	N_Shore
cg10616224	FNDC3A;FNDC3A;FNDC3A	NR_103528;NM_001079673;NM_001278438	1.47e-05	0.00558061	-0.113859	0.283866	0.397725	3148	5'UTR
cg19841369	SYNE2;SYNE2	NM_182914;NM_015180	1.75e-05	0.00590573	-0.102528	0.201289	0.303817	3149	5'UTR
cg15731053	TMEM229A	NM_001136002	3.59e-05	0.00770295	-0.10514	0.261396	0.366536	3149	TSS1500	S_Shore
cg26622740	PKD2	NM_000297	2.51e-06	0.00370803	-0.134404	0.336975	0.471379	3151	5'UTR
cg24315421			7.36e-06	0.00453198	-0.102487	0.191406	0.293893	3159		N_Shore
cg27549079	CSNK1G1	NM_022048	1.09e-05	0.00509391	-0.102414	0.181351	0.283765	3169	3'UTR
cg18199624	LOC100288798;LOC100288798;LOC100288798;LOC100288798;LOC100288798	NR_125379;NR_125380;NR_125378;NR_125377;NR_125381	2.69e-05	0.00686803	-0.102344	0.245854	0.348198	3186
cg19930116	CDKL1	NM_004196	2.06e-05	0.00629296	-0.102292	0.226383	0.328676	3195	TSS1500
cg11065621	SLC10A5	NM_001010893	7.54e-06	0.0045638	-0.102221	0.146702	0.248924	3210	1stExon
cg14750332	GPD2;GPD2	NM_000408;NM_001083112	4.78e-06	0.00421304	-0.11023	0.275929	0.386159	3211	TSS1500	N_Shore
cg09836251	VHL;VHL	NM_198156;NM_000551	2.82e-06	0.00377615	-0.102088	0.186926	0.289014	3231	5'UTR	S_Shelf
cg09890699	SSBP3;SSBP3;SSBP3	NM_001009955;NM_018070;NM_145716	8.99e-06	0.004769	-0.102079	0.191864	0.293943	3237	3'UTR	N_Shore
cg11853830	FLJ42709;FLJ42709	NR_021490;NR_021491	2.2e-06	0.00363559	-0.121902	0.307089	0.428991	3258	3'UTR	N_Shore
cg02310358	ACTN1;ACTN1;ACTN1;ACTN1-AS1	NM_001130004;NM_001130005;NM_001102;NR_073422	5.31e-06	0.0042455	-0.102038	0.255445	0.357482	3260	TSS1500	S_Shore
cg26603179	C1orf65	NM_152610	3.3e-05	0.00742104	-0.101797	0.201227	0.303023	3276	TSS200	Island
cg26823666			8.1e-06	0.00464046	-0.101745	0.163259	0.265004	3283		N_Shore
cg06267200			4.07e-05	0.00806558	-0.110055	0.204744	0.314799	3283		Island
cg12389252	CD247;CD247	NM_000734;NM_198053	1.44e-05	0.0055525	-0.110541	0.27811	0.388651	3284	3'UTR	Island
cg22320071	RIT1;RIT1;RIT1	NM_001256820;NM_006912;NM_001256821	2.51e-07	0.00291618	-0.101705	0.17822	0.279926	3288	3'UTR
cg00821731	WNT10A	NM_025216	2.2e-06	0.00363559	-0.101685	0.234418	0.336103	3293	TSS1500	N_Shore
cg06175008	FOXP1	NM_032682	6.87e-06	0.00439331	-0.119444	0.301474	0.420918	3299	TSS1500	S_Shore
cg19072090	DNMT3A;DNMT3A;DNMT3A	NM_022552;NM_175629;NM_175630	1.43e-05	0.00555029	-0.101545	0.239358	0.340903	3315	5'UTR
cg05166530			3.07e-06	0.00384655	-0.124155	0.314211	0.438367	3317
cg25948180	PDHX;PDHX;APIP;PDHX	NM_003477;NM_001166158;NM_015957;NM_001135024	5.02e-06	0.0042455	-0.101466	0.234667	0.336133	3324	TSS1500	N_Shore
cg09844976			2.46e-07	0.00291618	-0.107449	0.2707	0.378149	3330
cg14759944	MSH3	NM_002439	4.19e-05	0.00815835	-0.109361	0.269188	0.37855	3334	TSS1500
cg08740901	HDAC4	NM_006037	8.44e-06	0.00467712	-0.106783	0.269152	0.375936	3337	3'UTR
cg06095752	MAP4K4;MAP4K4;MAP4K4	NM_145687;NM_145686;NM_004834	1.05e-06	0.00328088	-0.123094	0.311959	0.435053	3342	TSS1500	N_Shore
cg26706803			2.78e-05	0.00694747	-0.114064	0.288451	0.402515	3352	5'UTR
cg08496735	ZBTB18;ZBTB18;ZBTB18	NM_001278196;NM_205768;NM_006352	7.62e-06	0.00458196	-0.101263	0.220272	0.321535	3358		S_Shore
cg07631856			2.27e-05	0.00648012	-0.112867	0.285445	0.398312	3359		S_Shore
cg24182521	PLTP;PLTP	NM_182676;NM_006227	6.99e-06	0.00444608	-0.101177	0.235803	0.33698	3382	TSS1500	S_Shore
cg12970155	MYADM;MYADM;MYADM;MYADM;MYADM	NM_001020818;NM_138373;NM_001020819;NM_001020820;NM_001020821	7.33e-06	0.00453198	-0.105236	0.266096	0.371331	3396	5'UTR	S_Shore
cg03749201			1.74e-05	0.00588944	-0.101084	0.247182	0.348265	3398	5'UTR
cg02425780	NFIL3;NFIL3	NM_001290000;NM_001289999	4.35e-05	0.0083	-0.108909	0.251885	0.360794	3406	TSS1500	S_Shore
cg13287909	ITGA2;ITGA2;ITGA2;ITGA2;ITGA2;ITGA2	NR_073103;NR_073107;NR_073106;NR_073105;NR_073104;NM_002203	4.36e-05	0.0083	-0.110036	0.167931	0.277968	3411	TSS200	S_Shore
cg20301308			4.36e-05	0.0083	-0.103284	0.185593	0.288877	3413	TSS1500	S_Shore
cg04726013	LHPP;LHPP	NM_022126;NM_001167880	4.14e-06	0.00408479	-0.10091	0.25532	0.35623	3427
cg01713272			9.54e-08	0.00291618	-0.106127	0.269261	0.375388	3443		Island
cg08113187	ZCCHC14	NM_015144	4.44e-05	0.00835963	-0.140839	0.310612	0.451451	3448
cg00893493	MCOLN3	NM_018298	9.99e-07	0.00328088	-0.102008	0.258469	0.360478	3449	5'UTR	N_Shore
cg07483000			2.99e-05	0.007145	-0.100784	0.243483	0.344267	3455	5'UTR
cg00760203	PLXDC1	NM_020405	6.24e-06	0.00428037	-0.116435	0.296576	0.41301	3455	3'UTR
cg24948068	CBX5;CBX5;CBX5	NM_001127322;NM_001127321;NM_012117	4.46e-05	0.00837707	-0.112848	0.249263	0.362111	3462	TSS1500
cg01002030	RAVER2	NM_018211	4.53e-05	0.00842515	-0.10663	0.236253	0.342883	3493		S_Shore
cg04835811			1.76e-05	0.00591941	-0.109406	0.279006	0.388412	3502		S_Shore
cg03183891			6.97e-06	0.00444199	-0.10391	0.264541	0.368451	3504	TSS1500
cg25927524	PDIK1L;PDIK1L;PDIK1L	NM_001243533;NM_001243532;NM_152835	4.35e-07	0.00293142	-0.134655	0.345872	0.480527	3509
cg24304518	POLR1B;POLR1B	NM_019014;NM_001137604	4.13e-06	0.00408479	-0.100407	0.214572	0.314978	3521	TSS1500	N_Shore
cg19557480	RHOT1;RHOT1;RHOT1;RHOT1;RHOT1;RHOT1;RHOT1;RHOT1	NM_001288755;NM_001288758;NM_001033567;NR_110083;NM_001288754;NM_001033568;NM_018307;NM_001033566	2.48e-05	0.00665502	-0.116885	0.299079	0.415964	3522	TSS1500	S_Shore
cg03260240	HOXB3	NM_002146	2.04e-06	0.00363559	-0.100298	0.152754	0.253052	3539	5'UTR	S_Shore
cg02154558	FOXK1	NM_001037165	4.65e-06	0.00421304	-0.109349	0.279738	0.389088	3556	5'UTR
cg08802841			4.17e-06	0.00408479	-0.137276	0.354009	0.491285	3569		S_Shore
cg11700806	CEACAM21	NM_001288773	2.01e-05	0.00624504	-0.100126	0.221791	0.321916	3571	TSS1500
cg03254137	RAI1	NM_030665	1.26e-05	0.00533995	-0.100064	0.225461	0.325525	3577	5'UTR
cg15405672	ANKRD33B	NM_001164440	1.36e-05	0.00548229	-0.110669	0.28389	0.394559	3587
cg18132851	ESR1	NM_001122742	3.2e-06	0.00390591	-0.0999897	0.231818	0.331808	3592	5'UTR
cg21237418	RAB34;RAB34;RAB34;RAB34;RAB34;RAB34;RAB34	NM_001144942;NM_001144943;NR_024579;NM_001142624;NM_031934;NM_001142625;NR_024575	4.3e-08	0.00291618	-0.0999302	0.231271	0.331201	3601	3'UTR	Island
cg12792732	ATP6V1H;ATP6V1H;ATP6V1H	NM_015941;NM_213620;NM_213619	2.05e-05	0.00628894	-0.0999204	0.240887	0.340807	3602	3'UTR
cg09076337	TSHR;TSHR;TSHR;TSHR;TSHR;TSHR	NM_001018036;NM_000369;NM_001142626;NM_001018036;NM_001142626;NM_000369	3.98e-06	0.00407793	-0.0998947	0.172186	0.272081	3605	5'UTR	S_Shore
cg24056885	ABCC5-AS1;ABCC5;ABCC5	NR_046570;NM_005688;NM_001023587	4.78e-05	0.00860336	-0.141187	0.268013	0.4092	3609	TSS200
cg21512660			1.22e-05	0.00525215	-0.099865	0.184943	0.284808	3612	5'UTR
cg06856913	TM9SF3	NM_020123	4.82e-05	0.00862925	-0.12115	0.225952	0.347102	3628	TSS1500	S_Shore
cg09341797	FLJ22447;LOC101927780;LOC101927780	NR_039985;NR_110417;NR_110416	8.01e-06	0.00464046	-0.109884	0.282529	0.392414	3640	TSS1500
cg21790851	KLF5	NM_001730	8.02e-06	0.00464046	-0.0997168	0.181683	0.281399	3646	TSS200	S_Shore
cg16402252	PSMG2;CEP76;CEP76;CEP76	NM_147163;NR_073537;NM_001271989;NM_024899	2.46e-06	0.00370803	-0.116349	0.30009	0.416439	3659
cg02452302			1.49e-07	0.00291618	-0.106308	0.274168	0.380475	3695
cg15981626	FOXP1;FOXP1;FOXP1;FOXP1;FOXP1;FOXP1	NM_001244812;NM_001244816;NM_001244808;NM_032682;NM_001244810;NM_001012505	2.41e-05	0.0065842	-0.11957	0.309692	0.429262	3700	TSS1500
cg12845268			6.06e-06	0.00427941	-0.14299	0.372591	0.515581	3712
cg05166871	SKAP1;SKAP1	NM_003726;NM_001075099	3.34e-05	0.00746996	-0.107495	0.277912	0.385407	3732
cg21870229	PDXK	NM_003681	4.23e-06	0.00411272	-0.103908	0.268516	0.372424	3751	5'UTR	N_Shelf
cg20454887			1.33e-05	0.00544845	-0.0991932	0.203137	0.30233	3769
cg05661690			1.05e-05	0.00502847	-0.128637	0.335365	0.464002	3778
cg24875405	CBX5;CBX5;CBX5	NM_001127322;NM_001127321;NM_012117	5.21e-05	0.00890803	-0.136532	0.248988	0.385519	3798	TSS1500
cg20224723	RGS6;RGS6;RGS6;RGS6;RGS6;RGS6;RGS6;RGS6;RGS6;RGS6;RGS6;RGS6;RGS6;RGS6;RGS6	NM_001204417;NM_001204421;NM_001204419;NM_001204424;NM_001204416;NM_001204420;NM_004296;NM_001204419;NM_001204424;NM_001204416;NM_001204422;NM_001204418;NM_001204417;NM_001204421;NM_001204423	7.22e-07	0.00315875	-0.127052	0.331953	0.459005	3821	TSS200
cg21754524	UST	NM_005715	5.26e-05	0.00893767	-0.121245	0.297077	0.418323	3821
cg08837931			8.94e-07	0.0032404	-0.0989447	0.216793	0.315738	3824	3'UTR
cg09747445	TLE3;TLE3;TLE3	NM_001105192;NM_020908;NM_005078	1.35e-05	0.00547305	-0.136054	0.356458	0.492512	3840	TSS200	N_Shore
cg00809820	TBCD;FN3K	NM_005993;NM_022158	5.33e-05	0.0090056	-0.22823	0.361737	0.589967	3848	TSS1500	Island
cg01396157	CD247;CD247	NM_198053;NM_000734	7.52e-06	0.00455937	-0.111419	0.290443	0.401862	3853	3'UTR	N_Shore
cg17885452	CCR9;LZTFL1;CCR9;CCR9;LZTFL1	NM_031200;NM_001276378;NM_006641;NM_001256369;NM_001276379	1.01e-05	0.00493183	-0.128498	0.336566	0.465064	3857	5'UTR
cg04875456			2.97e-05	0.00713629	-0.120906	0.316247	0.437153	3871	3'UTR
cg24761606	NRIP1	NM_003489	4.74e-05	0.00856142	-0.101988	0.265233	0.367221	3875	5'UTR
cg02814805	DIRC2	NM_032839	1.66e-05	0.00580321	-0.113049	0.295363	0.408412	3894		S_Shore
cg16848754	PDE4DIP;PDE4DIP;PDE4DIP;PDE4DIP;PDE4DIP;NBPF20;NBPF9	NM_001002811;NM_001198834;NM_014644;NM_001198832;NM_001002812;NM_001278267;NM_001277444	5.44e-05	0.00907227	-0.196662	0.376785	0.573447	3898	TSS1500
cg09535707			1.42e-05	0.00552729	-0.0986022	0.235123	0.333725	3908
cg10254620			5.31e-06	0.0042455	-0.113906	0.297941	0.411847	3909
cg19095568	DNAJC17;C15orf62	NM_018163;NM_001130448	8.37e-06	0.00466671	-0.0985852	0.150804	0.249389	3911	3'UTR
cg07625849	MIR10A	NR_029608	5.51e-05	0.00911732	-0.107059	0.167136	0.274196	3922	TSS1500	N_Shore
cg21844870	LOC374443;LOC374443	NR_046450;NR_046448	1.85e-05	0.00600712	-0.141622	0.373373	0.514995	3925	5'UTR
cg17303163			3.72e-05	0.00779472	-0.0984927	0.227218	0.325711	3932
cg09584591	TGFBI	NM_000358	1.09e-05	0.00509582	-0.0984799	0.240925	0.339405	3937	TSS1500	N_Shore
cg08772003	AS3MT	NM_020682	1.22e-05	0.00525935	-0.148948	0.393561	0.542509	3941	3'UTR	S_Shore
cg20122161			6.25e-06	0.00428037	-0.108172	0.283082	0.391255	3942
cg11958644	RAPGEF6;RAPGEF6;RAPGEF6;RAPGEF6;RAPGEF6;RAPGEF6	NM_001164388;NM_001164386;NM_001164390;NM_001164389;NM_001164387;NM_016340	1.69e-05	0.00585072	-0.0984208	0.147245	0.245666	3953
cg01257685	SYNE2;SYNE2;MIR548AZ	NM_015180;NM_182914;NR_106755	1.37e-07	0.00291618	-0.136062	0.358974	0.495036	3959	5'UTR
cg25966908			3.57e-05	0.00768038	-0.127479	0.335773	0.463252	3960	3'UTR	N_Shore
cg02717454	CREBBP;CREBBP	NM_001079846;NM_004380	5.61e-05	0.00919512	-0.130225	0.232182	0.362407	3966	5'UTR	N_Shore
cg15829728			8.38e-07	0.00320989	-0.115135	0.302457	0.417592	3967	TSS1500	S_Shore
cg14689515	CSRNP1	NM_033027	8.22e-06	0.00465933	-0.10766	0.282244	0.389904	3974	5'UTR	N_Shelf
cg25220326			1.65e-06	0.00354605	-0.112832	0.29634	0.409173	3979	5'UTR
cg02055150	DAP;DAP	NM_001291963;NM_004394	6.3e-06	0.00430081	-0.0982077	0.240219	0.338427	3987	3'UTR
cg12727605	DAXX;DAXX;DAXX;DAXX	NM_001141970;NR_024517;NM_001350;NM_001141969	5.11e-07	0.00310808	-0.0981775	0.158408	0.256586	3997	TSS1500	S_Shore
cg18340991			6.97e-06	0.00444249	-0.0981651	0.207951	0.306116	4003
cg10274022	PLD3;PLD3	NM_012268;NM_001031696	4.27e-06	0.00411545	-0.0981343	0.220624	0.318759	4011	5'UTR	Island
cg18105842	FGF11	NM_004112	1.07e-06	0.00328088	-0.116859	0.307936	0.424795	4017	TSS1500	N_Shore
cg04674315			5.14e-06	0.0042455	-0.109233	0.287242	0.396475	4021		N_Shore
cg25700533	DNAJC17;C15orf62	NM_018163;NM_001130448	5.38e-06	0.0042455	-0.13227	0.349944	0.482214	4024	3'UTR
cg19481605	FADS2;FADS2;FADS2	NM_001281501;NM_001281502;NM_004265	1.97e-06	0.00363559	-0.0980703	0.201638	0.299709	4027	TSS200	S_Shore
cg01787084	FBXO31;FBXO31	NR_024568;NM_024735	6.41e-06	0.0043325	-0.113762	0.299639	0.413401	4030		S_Shelf
cg17894755	C10orf26;C10orf26	NM_017787;NM_001083913	3.55e-06	0.00403138	-0.0980411	0.243724	0.341765	4035	TSS1500
cg16138158	C12orf65;C12orf65	NM_001143905;NM_152269	2.08e-06	0.00363559	-0.0980389	0.198208	0.296247	4036	3'UTR
cg08321518	HORMAD2;HORMAD2-AS1	NM_152510;NR_110541	2.78e-06	0.0037635	-0.0980153	0.25391	0.351925	4042	TSS1500	Island
cg02071600	HOMER1;HOMER1	NM_004272;NM_004272	5.56e-06	0.00427004	-0.0979956	0.192033	0.290028	4046	1stExon	N_Shore
cg05762640	GNG7	NM_052847	1.73e-06	0.00358506	-0.117319	0.309641	0.426959	4054	5'UTR	S_Shelf
cg00993830	UBE2H;UBE2H	NM_003344;NM_182697	5.81e-05	0.00930444	-0.130115	0.212086	0.342201	4057	3'UTR
cg14372281	RASA2;RASA2;RASA2	NM_006506;NM_001303246;NM_001303245	5.84e-05	0.00931827	-0.113463	0.185096	0.298559	4071	5'UTR
cg03145924			6.72e-06	0.00435953	-0.0978691	0.215186	0.313055	4076	TSS1500	N_Shore
cg10978263	BIK	NM_001197	2.54e-05	0.00669785	-0.102548	0.269841	0.372389	4080	5'UTR
cg23824801	CBX5;CBX5;CBX5	NM_001127321;NM_001127322;NM_012117	5.91e-05	0.00936515	-0.132641	0.314489	0.44713	4099	TSS1500
cg16646465	SSH1;SSH1;SSH1	NM_001161331;NM_001161330;NM_018984	1.48e-07	0.00291618	-0.0977685	0.216148	0.313917	4105	TSS200
cg07966155	KALRN;KALRN	NM_001024660;NM_007064	5.98e-05	0.0094011	-0.102813	0.258156	0.360969	4130
cg11658419			2.11e-05	0.00632623	-0.101117	0.266496	0.367612	4132	TSS1500	S_Shore
cg09427077	HIP1;HIP1	NM_001243198;NM_005338	7.51e-06	0.00455809	-0.100453	0.264823	0.365276	4139
cg06258595	MGRN1;MGRN1;MGRN1;MGRN1;MGRN1	NR_102267;NM_001142291;NM_001142290;NM_001142289;NM_015246	2.21e-05	0.00639417	-0.115119	0.305	0.420119	4141	TSS1500
cg14419424			5.99e-05	0.00940461	-0.126253	0.261861	0.388114	4142		N_Shore
cg15890754	ITGA6;ITGA6	NM_001079818;NM_000210	1.17e-06	0.00331704	-0.0976312	0.199689	0.297321	4144	5'UTR	S_Shore
cg01649081	TRIM14;TRIM14	NM_033219;NM_014788	1.06e-05	0.00503936	-0.100413	0.264806	0.365219	4144	3'UTR
cg04512966	DPP4	NM_001935	5.3e-05	0.00897227	-0.0975417	0.25734	0.354882	4171	3'UTR
cg05383910	ELMO1	NM_014800	2.15e-05	0.00634923	-0.0975008	0.245538	0.343039	4175	3'UTR
cg18741699	RAPGEFL1;RAPGEFL1;RAPGEFL1	NM_016339;NM_001303533;NM_001303534	1.78e-06	0.00363559	-0.173007	0.464387	0.637394	4181	5'UTR	N_Shore
cg13194425	FGF11	NM_004112	1.42e-05	0.00552729	-0.103921	0.274978	0.378899	4184	TSS1500	N_Shore
cg02648847	CD247;CD247	NM_198053;NM_000734	2.76e-07	0.00291618	-0.132193	0.352641	0.484834	4191	3'UTR	Island
cg20950167	#N/A	?	1.01e-05	0.00493742	-0.0974072	0.185362	0.282769	4199	?	?
cg08815340			6.04e-05	0.00941784	-0.120319	0.320158	0.440477	4202
cg12076931	NOTCH1	NM_017617	3.86e-06	0.00407793	-0.144753	0.387553	0.532307	4215		N_Shore
cg16018424	LOC100506178	NR_038393	6.17e-05	0.00948641	-0.100453	0.262826	0.363279	4227	5'UTR
cg22529499	CELF2;CELF2	NM_001025077;NM_006561	3.44e-05	0.00758164	-0.0972502	0.237994	0.335244	4231	5'UTR
cg14276584	CDC14B;CDC14B;CDC14B	NM_003671;NM_033331;NM_001077181	6.19e-05	0.00949151	-0.124783	0.210508	0.335291	4236	3'UTR
cg17923271	GNAQ	NM_002072	6.27e-05	0.00955684	-0.101248	0.221587	0.322835	4266
cg17107599	LEMD3;LEMD3	NM_014319;NM_001167614	2.88e-05	0.00706739	-0.13352	0.357967	0.491487	4281	5'UTR
cg12595667	CXCR4;CXCR4;CXCR4	NM_001008540;NM_001008540;NM_003467	6.31e-05	0.00957538	-0.102908	0.225053	0.327961	4281	3'UTR	N_Shore
cg14629755	VMO1;VMO1;VMO1;VMO1	NM_001144939;NM_182566;NM_001144940;NM_001144941	5.15e-05	0.00890547	-0.0970006	0.208907	0.305908	4291	TSS200	S_Shore
cg26254741			2.74e-05	0.00691514	-0.0969827	0.17638	0.273362	4296
cg19206146			7.67e-06	0.00459298	-0.0968582	0.240255	0.337113	4327
cg22982157	SPG7;SPG7	NM_199367;NM_003119	1.51e-05	0.00562766	-0.0968245	0.239743	0.336568	4331	TSS1500	N_Shelf
cg08632810	EIF2C2;EIF2C2	NM_012154;NM_001164623	6.42e-05	0.0096357	-0.113695	0.289964	0.403659	4331	3'UTR
cg17349544	OCSTAMP	NM_080721	2.76e-06	0.0037635	-0.0968114	0.228112	0.324923	4334	TSS200
cg01557792	KIAA0247	NM_014734	4.86e-06	0.00421914	-0.0967926	0.192382	0.289174	4338	5'UTR
cg16961295	RREB1;RREB1;RREB1;RREB1	NM_001168344;NM_001003699;NM_001003698;NM_001003700	5.34e-06	0.0042455	-0.101718	0.271206	0.372925	4348	TSS1500	N_Shore
cg08943494	PRR5L;PRR5L;PRR5L;PRR5L;PRR5L	NM_024841;NM_001160167;NM_001160169;NM_001160169;NM_001160168	2.85e-06	0.00378586	-0.0966854	0.23609	0.332775	4369	5'UTR
cg12451605	CGGBP1	NM_001195308	4.39e-05	0.00832015	-0.103443	0.276418	0.379861	4383	5'UTR	S_Shelf
cg06114465	MIR4487	NR_039707	5.38e-06	0.0042455	-0.101376	0.270715	0.372091	4384	3'UTR
cg13077031	JARID2	NM_004973	6.59e-05	0.00976093	-0.126666	0.307947	0.434614	4384	5'UTR
cg02916962			3.18e-05	0.00733899	-0.0966163	0.246815	0.343432	4386		S_Shelf
cg17655415			1.6e-05	0.00574415	-0.0995517	0.265758	0.36531	4392
cg09404516	SPTBN1;SPTBN1	NM_178313;NM_003128	1.04e-06	0.00328088	-0.111727	0.299638	0.411365	4402
cg14239655			5.32e-05	0.00900166	-0.0965431	0.240001	0.336544	4407	TSS1500
cg07065759	ANKRD44	NM_153697	6.65e-05	0.00977253	-0.111818	0.205465	0.317283	4419	3'UTR
cg19711268	TRAF3;TRAF3;TRAF3	NM_145726;NM_003300;NM_145725	6.68e-05	0.00979944	-0.12505	0.218541	0.343591	4427
cg26957664			6.68e-05	0.00980007	-0.098961	0.242173	0.341134	4431	5'UTR
cg19104015	HOXB3	NM_002146	6.72e-05	0.00982343	-0.142723	0.238917	0.38164	4440	5'UTR	S_Shelf
cg13233688			8.45e-06	0.00467712	-0.0963412	0.222934	0.319275	4449		S_Shore
cg07932300	HECA	NM_016217	1.61e-05	0.00574447	-0.0963277	0.225738	0.322066	4453	TSS1500	N_Shore
cg27210813	LRCH1;LRCH1;LRCH1	NM_015116;NM_001164211;NM_001164213	3.92e-05	0.00794718	-0.0963118	0.233978	0.330289	4459	5'UTR
cg01620781			5.45e-07	0.00312916	-0.11927	0.321623	0.440893	4466
cg21097491	FAM53B	NM_014661	1.7e-05	0.00586728	-0.0962687	0.19629	0.292558	4471	3'UTR
cg02968751	MSI2;MSI2	NM_138962;NM_170721	6.88e-05	0.00997338	-0.103196	0.177261	0.280456	4481	TSS1500
cg03388670	SVOPL;SVOPL;SVOPL;SVOPL	NM_001139456;NM_174959;NM_174959;NM_001139456	3.96e-05	0.00798766	-0.106492	0.286437	0.392929	4485	TSS1500
cg10852154			1.05e-05	0.00503298	-0.096189	0.215688	0.311877	4490		S_Shore
cg09499849	ACVR1;ACVR1	NM_001105;NM_001111067	9.48e-06	0.00487412	-0.100704	0.270415	0.371119	4493	TSS1500
cg26982279	ZNF470;ZNF470	NM_001001668;NM_001001668	9.87e-06	0.0048863	-0.100237	0.269127	0.369364	4496	1stExon	S_Shore
cg08486269	IPCEF1;IPCEF1	NM_015553;NM_001130700	4.48e-05	0.00838601	-0.0961589	0.208745	0.304904	4498	TSS200
cg01470330	ARHGEF26;ARHGEF26;ARHGEF26;ARHGEF26;ARHGEF26;ARHGEF26	NM_001251962;NM_015595;NM_001251963;NM_001251963;NM_001251962;NM_015595	6.95e-05	0.01002	-0.122048	0.251656	0.373704	4505	ExonBnd
cg26767974	HDAC4	NM_006037	6.62e-05	0.00977253	-0.110955	0.299244	0.410199	4508	3'UTR
cg00513984			7.14e-06	0.00448641	-0.107502	0.289718	0.397221	4514	3'UTR	Island
cg13007184			4.66e-05	0.00850966	-0.0960668	0.212601	0.308668	4517
cg11685477	NFIA;NFIA;NFIA;NFIA	NM_001145511;NM_001145512;NM_001134673;NM_005595	1.77e-05	0.00592988	-0.123816	0.335247	0.459062	4518	5'UTR
cg08537367	ZCCHC14	NM_015144	1.12e-05	0.0051206	-0.0960586	0.223293	0.319351	4520
cg13851904	MGC12982	NR_026878	1.1e-05	0.0051206	-0.114912	0.310456	0.425368	4521	1stExon	Island
cg13189271	JARID2	NM_004973	2.45e-05	0.00661875	-0.106474	0.287413	0.393888	4548	5'UTR
cg22688098	TBC1D22A;TBC1D22A;TBC1D22A;TBC1D22A;TBC1D22A	NM_001284304;NM_001284303;NM_014346;NR_104292;NM_001284305	1.54e-05	0.00566606	-0.134775	0.366538	0.501313	4553	5'UTR
cg07084627	NFIL3	NM_005384	7.11e-05	0.0101379	-0.113334	0.297798	0.411132	4559	5'UTR	Island
cg00789862	INPP5A	NM_005539	2.55e-05	0.00670585	-0.099516	0.268173	0.367689	4566	5'UTR
cg21808832			1.2e-06	0.00336659	-0.0958767	0.172551	0.268428	4568	TSS1500
cg26175719	SYNGR1;SYNGR1	NM_004711;NM_145731	3.07e-06	0.00384655	-0.095844	0.180483	0.276327	4581	TSS1500	N_Shore
cg08903019			2.98e-05	0.00713984	-0.0958201	0.235264	0.331084	4588	TSS1500	S_Shore
cg15733900	STT3B	NM_178862	6.61e-06	0.00435953	-0.100813	0.272033	0.372847	4588	TSS200
cg19203115	B4GALT6	NM_004775	4.16e-05	0.00814503	-0.109502	0.296391	0.405892	4591		N_Shore
cg14931884	DIP2C	NM_014974	7.29e-05	0.0102286	0.114376	0.373981	0.259605	4628		S_Shore
cg17481903			7.3e-05	0.0102289	-0.100603	0.221929	0.322532	4638	3'UTR	N_Shore
cg18595867	MGC12982	NR_026878	1.38e-05	0.00551626	-0.103474	0.279982	0.383457	4639	1stExon	Island
cg07692489	CARHSP1;CARHSP1	NM_014316;NM_001042476	2.72e-06	0.0037635	-0.144726	0.395729	0.540455	4643	5'UTR	N_Shore
cg02421176	MGMT	NM_002412	7.42e-05	0.0102935	-0.103358	0.211255	0.314613	4682
cg06544693			1.69e-05	0.00585248	-0.109911	0.298764	0.408675	4684		N_Shelf
cg26779676			1.24e-05	0.00527473	-0.0953966	0.227137	0.322534	4704	5'UTR	S_Shore
cg06334307	MYO7A;MYO7A;MYO7A;MYO7A;MYO7A;MYO7A	NM_001127179;NM_001127179;NM_000260;NM_000260;NM_001127180;NM_001127180	7.49e-06	0.00455124	-0.0997102	0.270419	0.370129	4711	1stExon
cg20001791	GMPR	NM_006877	6.86e-06	0.00439331	-0.135976	0.372411	0.508387	4712		S_Shore
cg10523450	CRAT37	NR_110106	2.31e-05	0.00650696	-0.123533	0.337685	0.461218	4721	5'UTR
cg16547027	KCTD1;KCTD1;KCTD1	NM_001136205;NM_198991;NM_001142730	1.34e-07	0.00291618	-0.0953086	0.228149	0.323458	4727	1stExon	Island
cg07073529			5.88e-06	0.00427941	-0.0953031	0.200024	0.295327	4728	3'UTR
cg24374740	MYADM;MYADM;MYADM;MYADM;MYADM;MYADM;MYADM;MYADM;MYADM;MYADM;MYADM;MYADM;MYADM	NM_001290193;NM_001020820;NM_001290188;NM_138373;NM_001290191;NM_001290194;NM_001290192;NM_001020819;NM_001290190;NM_001020818;NM_001290189;NM_001020821;NM_001290189	9.72e-06	0.00487412	-0.09528	0.251408	0.346688	4733	5'UTR	S_Shore
cg08084547			2.8e-06	0.00377615	-0.0952366	0.217089	0.312326	4747	5'UTR
cg15033163			1.15e-07	0.00291618	-0.0952314	0.199528	0.294759	4750		N_Shore
cg10233311			7.62e-05	0.0104205	-0.0991366	0.171747	0.270884	4753
cg17806401	LYN;LYN	NM_002350;NM_001111097	1.55e-06	0.00350011	-0.109972	0.300099	0.410071	4754	TSS1500	N_Shore
cg25324068	TNFSF13;TNFSF13;TNFSF13;TNFSF13;TNFSF12-TNFSF13;TNFSF13;TNFSF13	NM_003808;NM_172087;NM_003808;NM_172087;NM_172089;NM_172088;NM_172088	2.57e-05	0.00673363	-0.0964799	0.262076	0.358556	4761	5'UTR	N_Shelf
cg01516372	LOC339524	NR_026989	1.41e-05	0.00551626	-0.0951488	0.244537	0.339686	4767	5'UTR	Island
cg09326832	RREB1;RREB1;RREB1;RREB1	NM_001003698;NM_001003700;NM_001168344;NM_001003699	1.41e-05	0.00551626	-0.103143	0.281002	0.384145	4774	3'UTR	N_Shelf
cg25712344			6.08e-07	0.00313692	-0.116956	0.320074	0.437029	4777
cg05355757			1.34e-05	0.00546382	-0.0950887	0.214241	0.30933	4783	TSS1500
cg03903527	MPRIP;MPRIP	NM_201274;NM_015134	7.79e-05	0.0105088	-0.0997605	0.225306	0.325067	4817
cg22866426	RUNX1	NM_001754	7.81e-05	0.0105235	-0.113102	0.262353	0.375455	4820	TSS1500	Island
cg01366985			7.81e-05	0.0105235	-0.120188	0.274048	0.394236	4821	TSS1500
cg01363734	TESC;TESC;TESC	NR_031766;NM_017899;NM_001168325	7.82e-05	0.010529	-0.159708	0.400174	0.559882	4828	3'UTR	N_Shore
cg11173131	C20orf123	NM_080721	4.51e-06	0.00420412	-0.116336	0.319148	0.435484	4833	TSS200
cg17210263			7.39e-06	0.00453198	-0.110996	0.304159	0.415156	4839	TSS1500	S_Shore
cg24453118	LRCH1;LRCH1;LRCH1	NM_015116;NM_001164213;NM_001164211	7.1e-05	0.0101289	-0.0948725	0.188643	0.283515	4840	5'UTR
cg24223782	CLASRP;CLASRP;CLASRP	NR_103529;NM_007056;NM_001278439	2.92e-05	0.0071057	-0.10277	0.280899	0.383669	4841	5'UTR
cg13423554	HIVEP3;HIVEP3	NM_024503;NM_001127714	2.55e-05	0.00671139	-0.0955193	0.260681	0.3562	4862	3'UTR
cg17856981	C10orf12	NM_015652	1.16e-05	0.00518454	-0.102978	0.281841	0.384819	4863	1stExon
cg14130709	DHTKD1	NM_018706	7.93e-05	0.0105915	-0.121924	0.293437	0.415361	4864	3'UTR
cg22803868	RAB34;RAB34;RAB34;RAB34;RAB34;RAB34;RAB34	NR_024579;NM_031934;NM_001142625;NM_001144942;NM_001142624;NR_024575;NM_001144943	1.82e-07	0.00291618	-0.103939	0.284609	0.388547	4866	3'UTR	N_Shore
cg24719399	ILDR1;ILDR1;ILDR1	NM_001199799;NM_001199800;NM_175924	2.41e-05	0.0065842	-0.0947491	0.221635	0.316384	4869	3'UTR
cg01528237	DENND2D	NM_001271833	1.32e-05	0.00543589	-0.11688	0.321347	0.438228	4870	TSS1500	S_Shore
cg09704116	LOC404266;LOC404266	NR_033201;NR_033202	2.09e-06	0.00363559	-0.0947264	0.204144	0.298871	4876	TSS1500	N_Shelf
cg04040853	MYO9B;MYO9B	NM_001130065;NM_004145	7.98e-05	0.0106234	-0.115421	0.312327	0.427749	4879
cg26266708	#N/A	?	8e-05	0.0106356	-0.131643	0.237618	0.369261	4884	?	?
cg23545799	WDR35;WDR35	NM_001006657;NM_020779	5.84e-05	0.00931827	-0.100243	0.274549	0.374792	4896	5'UTR
cg07118376	ASPH;ASPH;ASPH;ASPH;ASPH	NM_001164755;NM_004318;NM_032466;NM_001164756;NM_001164754	2.51e-06	0.00370803	-0.123008	0.33925	0.462258	4900		N_Shore
cg00342310	SPOPL	NM_001001664	1.16e-05	0.00518454	-0.0946109	0.210827	0.305438	4908	5'UTR	S_Shelf
cg13492227	FGF11	NM_004112	6.28e-06	0.00429415	-0.0946047	0.248389	0.342993	4910	TSS1500	N_Shore
cg05045817			2.51e-05	0.00667111	-0.139839	0.387275	0.527113	4911		Island
cg26904629	DTNB;DTNB;DTNB;DTNB;DTNB;DTNB;DTNB;DTNB	NM_001256308;NM_001256304;NM_183361;NM_021907;NM_001256303;NM_183360;NM_033148;NM_033147	1.88e-07	0.00291618	-0.134118	0.371051	0.505169	4914	3'UTR
cg02962508			4.06e-05	0.0080529	-0.0945738	0.254537	0.34911	4919	TSS1500	N_Shore
cg01360417	MAD1L1;MAD1L1;MAD1L1;MAD1L1;MAD1L1	NM_001304524;NM_001304523;NM_001013837;NM_001013836;NM_003550	8.07e-05	0.0106583	-0.0966145	0.221169	0.317783	4920	3'UTR
cg09485398	GJD3;GJD3	NM_152219;NM_152219	3.28e-05	0.00740394	-0.0997384	0.273579	0.373317	4928	TSS200	Island
cg05616969			2.67e-05	0.00685255	-0.0945268	0.249972	0.344499	4929		S_Shore
cg01777341	GALNT6	NM_007210	1.91e-06	0.00363559	-0.0945208	0.17972	0.27424	4932	5'UTR	N_Shore
cg16745604	CASP10;CASP10;CASP10	NM_032977;NM_001230;NM_032974	4.51e-05	0.00841265	-0.104115	0.286146	0.39026	4933	TSS1500
cg16052025	SKI	NM_003036	9.48e-06	0.00487412	-0.0944867	0.25676	0.351247	4942	TSS1500
cg19340455	C7orf50;C7orf50;GPR146;C7orf50	NM_001134395;NM_032350;NM_138445;NM_001134396	1.37e-06	0.00345084	-0.0944261	0.249014	0.343441	4954	5'UTR	N_Shore
cg10521852	LPAR2	NM_004720	7.62e-05	0.01042	-0.0944195	0.250049	0.344468	4955	TSS1500	Island
cg15964468	ZSCAN12	NR_028077	8.23e-05	0.0107597	-0.096409	0.215476	0.311885	4967		Island
cg26702323	CLN8	NM_018941	6.68e-05	0.00980007	-0.132944	0.368798	0.501741	4973	5'UTR	S_Shore
cg08826152	ADORA2B	NM_000676	2.63e-05	0.00679489	-0.131672	0.365208	0.49688	4976
cg23042148	DNMT3A;DNMT3A	NM_022552;NM_175629	3.62e-05	0.00772352	-0.0943461	0.24492	0.339266	4983		S_Shore
cg21262649	C1orf65	NM_152610	8.3e-05	0.0108112	-0.0997154	0.231883	0.331598	4989	TSS200	Island
cg05146057	LPGAT1	NM_014873	6.16e-07	0.00313692	-0.133428	0.370546	0.503974	4995	3'UTR	N_Shore
cg17694094			3.86e-05	0.00790024	-0.0942901	0.185001	0.279291	4995	5'UTR	N_Shore
cg26349275	CDKN2A	NM_058195	3.42e-06	0.00398013	-0.094188	0.165898	0.260086	5024	3'UTR	S_Shore
cg04340435	TMCO3;DCUN1D2	NM_017905;NM_001014283	1.15e-05	0.00518147	-0.0961775	0.264771	0.360949	5038	TSS1500	Island
cg19065555			9.78e-06	0.00487538	-0.0941279	0.250752	0.34488	5039		S_Shore
cg12934577	KLF7;KLF7;KLF7;KLF7;KLF7	NM_001270944;NR_073108;NM_003709;NM_001270943;NM_001270942	9.14e-06	0.00479762	-0.0941241	0.182234	0.276358	5042	3'UTR
cg01423911	SYPL1;SYPL1	NM_182715;NM_006754	8.46e-05	0.0108961	-0.105697	0.160366	0.266063	5045		N_Shore
cg17408686	CHCHD6	NM_032343	6.19e-05	0.00949442	-0.0941015	0.251963	0.346064	5050	TSS1500	N_Shore
cg20331567			3.13e-07	0.00291618	-0.166489	0.465844	0.632333	5052	TSS200
cg03548857	FFAR2	NM_005306	3.08e-06	0.00384959	-0.0940976	0.188622	0.28272	5053	TSS1500
cg01362243			8.53e-05	0.0109208	-0.107308	0.267657	0.374965	5068	3'UTR	N_Shore
cg02246609			2.23e-05	0.00642069	-0.0940445	0.22284	0.316885	5068	TSS200	Island
cg07762181			5.81e-05	0.00930444	-0.096233	0.2654	0.361633	5081		Island
cg04939026			2.15e-06	0.00363559	-0.0970663	0.268087	0.365154	5106		Island
cg10002259			1.59e-06	0.00350011	-0.101522	0.280891	0.382413	5108	3'UTR
cg00690402	LOC404266;HOXB5;LOC404266;LOC404266;LOC404266	NR_033204;NM_002147;NR_033201;NR_033203;NR_033202	1.59e-06	0.00350011	-0.0939187	0.216649	0.310568	5113	5'UTR	Island
cg18312577	ABI2;ABI2;ABI2;ABI2	NM_005759;NM_001282932;NM_001282926;NM_001282925	2.38e-05	0.00656609	-0.101033	0.279541	0.380574	5113	TSS1500	N_Shore
cg09269866	FOXD2;MGC12982	NM_004474;NR_026878	1.12e-05	0.00512777	-0.0938987	0.213049	0.306948	5121	1stExon	Island
cg17108629	RAB38	NM_022337	3.59e-05	0.00770377	-0.0938757	0.179363	0.273239	5129	TSS200	S_Shore
cg14110304	KIAA0513;KIAA0513;KIAA0513	NM_001297766;NM_001286566;NM_014732	1.12e-05	0.00513278	-0.0938531	0.226323	0.320176	5136	5'UTR
cg26823762			3.91e-05	0.00794417	-0.102725	0.284905	0.38763	5138
cg15696082	AKIP1;AKIP1;AKIP1;AKIP1;AKIP1;AKIP1;ST5	NM_020642;NM_001206648;NM_001206647;NM_001206646;NR_045418;NR_045417;NM_005418	8.69e-05	0.0109873	-0.14332	0.35347	0.49679	5140	TSS1500	N_Shore
cg11196697	GNB4	NM_021629	3.19e-06	0.00390307	-0.108994	0.302993	0.411988	5145	5'UTR
cg17775490	C20orf123	NM_080721	3.26e-05	0.00739714	-0.0938091	0.245782	0.339591	5153	TSS200
cg10787292	F11R	NM_016946	6.03e-05	0.00941239	-0.0952199	0.263595	0.358814	5157	3'UTR	N_Shore
cg11233113	NFIX;NFIX	NM_001271044;NM_002501	2.46e-06	0.00370803	-0.0980654	0.271821	0.369886	5158		N_Shore
cg17693967	PTP4A1	NM_003463	3.66e-05	0.0077445	-0.10771	0.299732	0.407442	5176	TSS1500	N_Shore
cg16861031	ALDH1L2;ALDH1L2	NR_027752;NM_001034173	8.94e-06	0.004769	-0.0937203	0.215757	0.309477	5179	3'UTR	N_Shore
cg04195125	KRCC1	NM_016618	7.33e-05	0.0102357	-0.100586	0.279321	0.379907	5183
cg08014027	GTF3C1;GTF3C1	NM_001520;NM_001286242	2.08e-05	0.00630484	-0.0936829	0.238963	0.332646	5188
cg10599444	MMP14;MMP14	NM_004995;NM_004995	9.47e-06	0.00487412	-0.0936764	0.238917	0.332593	5189	TSS1500	Island
cg00264650	CDKN2B-AS1;CDKN2B-AS1;CDKN2B-AS1;CDKN2B-AS1;CDKN2B-AS1;CDKN2B-AS1;CDKN2B-AS1;CDKN2B-AS1;CDKN2B-AS1;CDKN2B-AS1;CDKN2B-AS1;CDKN2B-AS1;CDKN2B-AS1;CDKN2B-AS1	NR_047542;NR_047541;NR_047540;NR_047539;NR_047533;NR_003529;NR_047543;NR_047538;NR_047537;NR_047536;NR_047535;NR_047534;NR_047532;NR_120536	5.1e-05	0.00886587	-0.0936643	0.219024	0.312689	5191	3'UTR
cg00807197	TMEM132C	NM_001136103	8.84e-05	0.0110514	-0.0969234	0.21679	0.313714	5199
cg24951402	RPTOR;RPTOR	NM_020761;NM_001163034	6.89e-05	0.00998197	-0.0936465	0.16762	0.261266	5199	5'UTR
cg21556178	FN3K	NM_022158	5.57e-05	0.00916035	-0.190859	0.539806	0.730665	5222		Island
cg23561965	ROPN1L;ROPN1L;ROPN1L-AS1	NM_001201466;NM_031916;NR_102746	2.51e-06	0.00370803	-0.0935806	0.195233	0.288813	5222	TSS1500	N_Shore
cg10723746	SPPL2B;SPPL2B	NM_001077238;NM_152988	9.83e-06	0.0048863	-0.0935665	0.228438	0.322004	5227		N_Shore
cg11507517	CNST;CNST	NM_152609;NM_001139459	3.28e-05	0.00740394	-0.116182	0.324826	0.441007	5236	5'UTR
cg03171478			8.35e-06	0.00466671	-0.10068	0.280368	0.381047	5250	5'UTR
cg09117778			3.92e-05	0.00794718	-0.0941667	0.261607	0.355774	5252
cg26415370	JMJD1C	NM_032776	2.5e-06	0.00370803	-0.105107	0.293187	0.398294	5255	TSS1500	S_Shore
cg17061760	NR3C2;NR3C2	NM_001166104;NM_000901	9.05e-05	0.0111449	-0.338925	0.254343	0.593268	5278	3'UTR
cg09573585	C10orf116	NM_006829	7.62e-05	0.01042	-0.0934246	0.215086	0.30851	5279	3'UTR	Island
cg21410853	TBCD	NM_005993	8.51e-06	0.00468045	-0.114531	0.320615	0.435146	5280	3'UTR
cg06149863	DMXL2;DMXL2;DMXL2	NM_001174117;NM_001174116;NM_015263	7.98e-07	0.00320989	-0.113221	0.317005	0.430225	5296	TSS1500	S_Shore
cg20092798	TECR;TECR;TECR	NR_038104;NR_038103;NM_138501	4.82e-05	0.00862879	-0.0932705	0.199321	0.292592	5316
cg15787128	C9orf91	NM_153045	2.19e-06	0.00363559	-0.115254	0.323412	0.438665	5332	5'UTR
cg26448612	ZCCHC4	NM_024936	9.24e-05	0.0112458	-0.122748	0.269654	0.392402	5341	5'UTR
cg14598116	TGFB2;TGFB2;TGFB2-AS1	NM_001135599;NM_003238;NR_046268	9.26e-05	0.0112603	-0.112287	0.311664	0.423951	5343	3'UTR	N_Shore
cg18167921	DEPDC1;DEPDC1	NM_001114120;NM_017779	5.48e-06	0.00426581	-0.117175	0.329344	0.446519	5363	TSS1500	S_Shore
cg27592794	CCDC109A	NM_138357	2.2e-06	0.00363559	-0.0931473	0.248634	0.341781	5365		S_Shelf
cg22987575	TAOK3	NM_016281	9.33e-05	0.011281	-0.107297	0.299606	0.406903	5371	5'UTR
cg00093643	CASC4;CASC4	NM_138423;NM_177974	4.82e-06	0.00421304	-0.124922	0.352209	0.477131	5390	TSS1500	N_Shore
cg00510870			9.41e-05	0.011322	-0.100591	0.212195	0.312786	5400	TSS200	Island
cg17642685	AXIN2	NM_004655	5.4e-06	0.0042455	-0.0929441	0.236338	0.329282	5419	1stExon	N_Shore
cg08693490			6.25e-06	0.00428037	-0.0929294	0.235172	0.328102	5423
cg21108554			2.39e-07	0.00291618	-0.1108	0.311651	0.422451	5426	3'UTR	N_Shelf
cg16780502			1.07e-05	0.0050639	-0.101832	0.285633	0.387465	5430	TSS200	Island
cg13386251			8.15e-06	0.00464424	-0.124167	0.350546	0.474713	5434
cg19771746	CORO1C;CORO1C;CORO1C	NM_014325;NM_001276471;NM_001105237	6.1e-06	0.00427941	-0.109178	0.307029	0.416206	5435	TSS200
cg08896512	YTHDF2;YTHDF2;YTHDF2	NM_001173128;NM_016258;NM_001172828	3.65e-05	0.0077445	-0.0932461	0.260792	0.354038	5439	5'UTR
cg03693105	WDR86	NM_198285	3.74e-05	0.00781264	-0.0928806	0.234411	0.327292	5440	5'UTR	S_Shore
cg09559348	ZCCHC8	NM_017612	1.12e-06	0.00330769	-0.0928746	0.195883	0.288757	5443	TSS1500	S_Shore
cg01272629	MIR1268A	NR_031672	9.55e-05	0.0113908	-0.0953125	0.224685	0.319998	5450
cg05385434	EPHX1	NM_001136018	2.17e-06	0.00363559	-0.111306	0.313367	0.424673	5451	5'UTR	S_Shore
cg11209121	NR4A2;NR4A2	NM_006186;NM_006186	1.49e-06	0.00350011	-0.121398	0.342746	0.464145	5454	5'UTR	S_Shore
cg09031737	SYTL3;SYTL3;SYTL3;SYTL3	NM_001242395;NM_001242394;NM_001242384;NM_001009991	1.43e-05	0.00554981	-0.113155	0.318827	0.431982	5456	5'UTR
cg15343023			9.66e-05	0.0114399	-0.104289	0.156317	0.260607	5486		N_Shore
cg01172150			8.82e-07	0.00321833	-0.0927388	0.193545	0.286283	5489		S_Shore
cg26203582	STARD3NL	NM_032016	9.68e-05	0.0114583	-0.11942	0.30086	0.42028	5491	5'UTR
cg18188739	PRKCZ;PRKCZ;PRKCZ	NM_001033582;NM_002744;NM_001033581	9.67e-06	0.00487412	-0.0927087	0.240201	0.33291	5500	5'UTR
cg24737531	MFSD2A;MFSD2A;MFSD2A;MFSD2A;MFSD2A	NM_001287808;NR_109896;NM_001136493;NM_001287809;NM_032793	8.15e-06	0.00464424	-0.0951023	0.266832	0.361935	5506	5'UTR
cg26645401	SWAP70	NM_015055	5.87e-05	0.00933196	-0.0926655	0.196965	0.289631	5514	5'UTR	S_Shore
cg22814081			1.6e-05	0.00573622	-0.135198	0.383649	0.518847	5515
cg01227537	ZIC1	NM_003412	6.57e-05	0.00974628	-0.0926532	0.210869	0.303522	5517	TSS200	Island
cg02278646	ANO6;ANO6;PLEKHA9;ANO6	NM_001142680;NM_001142679;NM_015899;NM_001025356	9.81e-05	0.0115486	-0.124347	0.342681	0.467028	5522	TSS1500	N_Shore
cg01841306	ABR;ABR;ABR	NM_021962;NM_001092;NM_001159746	7.68e-05	0.0104457	-0.0994062	0.279564	0.37897	5529	3'UTR	N_Shore
cg15708154			1.56e-06	0.00350011	-0.0925983	0.195047	0.287646	5532
cg04727682			9.51e-06	0.00487412	-0.092569	0.239747	0.332316	5538
cg08620751			5.25e-06	0.0042455	-0.101837	0.286689	0.388526	5538		Island
cg00129811	DSE;DSE	NM_013352;NM_001080976	1.41e-05	0.00551626	-0.0925472	0.201572	0.29412	5542	3'UTR
cg07356798	FOXP1;FOXP1;FOXP1;FOXP1	NM_001244808;NM_032682;NM_001244810;NM_001012505	4.71e-05	0.00855459	-0.0926568	0.260171	0.352828	5562	3'UTR	N_Shore
cg19758372	FOXP1;FOXP1;FOXP1;FOXP1;FOXP1;FOXP1;FOXP1	NM_001244815;NM_032682;NM_001244816;NM_001244814;NM_001244812;NM_001244810;NM_001244808	9.91e-05	0.0115812	-0.0926919	0.224815	0.317507	5562	TSS1500
cg19823726			7.8e-06	0.00460648	-0.0942597	0.264903	0.359163	5568
cg09557913	ZCCHC8	NM_017612	2.02e-06	0.00363559	-0.0924435	0.242725	0.335169	5569	TSS1500	S_Shore
cg10925937			3.88e-06	0.00407793	-0.107473	0.303504	0.410977	5576	5'UTR
cg00064250	SLC25A25;SLC25A25;SLC25A25;SLC25A25;SLC25A25	NM_052901;NR_049766;NM_001006641;NM_001265614;NM_001006642	5.95e-05	0.00939389	-0.0924063	0.23334	0.325746	5581	5'UTR
cg25710235	IL17D	NM_138284	9.98e-05	0.0116072	-0.101179	0.151245	0.252424	5587	TSS1500	N_Shore
cg02814118	CMIP;CMIP	NM_030629;NM_198390	7.35e-06	0.00453198	-0.102487	0.289184	0.391671	5595	TSS200
cg10984625	LRRFIP1;LRRFIP1;LRRFIP1;LRRFIP1;LRRFIP1	NM_001137553;NM_001137552;NM_004735;NM_001137551;NM_001137550	3.54e-06	0.00402395	-0.0923271	0.224089	0.316416	5604	5'UTR	Island
cg04536922	FAM13A	NM_014883	3.24e-05	0.00738564	-0.0948597	0.267057	0.361917	5606	TSS200
cg24931632	MGC12982	NR_026878	6.54e-05	0.00972553	-0.0922884	0.195977	0.288266	5618	1stExon	Island
cg06836762	CEP131;CEP131	NM_014984;NM_001009811	9.43e-05	0.0113343	-0.0922581	0.202229	0.294487	5625	TSS1500	S_Shore
cg04726150	SERTAD2	NM_014755	2.36e-06	0.00370803	-0.117161	0.332733	0.449894	5633	3'UTR
cg05806496			0.000101095	0.0116568	-0.116564	0.263976	0.380539	5634
cg05132705			7.38e-06	0.00453198	-0.0927489	0.261532	0.354281	5651
cg08475716	GAS2L3;GAS2L3	NM_174942;NM_001303130	2.13e-05	0.00633302	-0.0969282	0.273858	0.370787	5659	TSS1500	N_Shore
cg26180383	MIR1207;PVT1	NR_031612;NR_003367	3.13e-05	0.00729543	-0.0985379	0.278653	0.377191	5662	TSS1500
cg22591538			6.54e-06	0.00435506	-0.092154	0.24921	0.341364	5665
cg05822888	HOXB4	NM_024015	3.07e-06	0.00384655	-0.131322	0.374769	0.506091	5669	1stExon	S_Shore
cg01010221			6.58e-06	0.00435723	-0.107652	0.305425	0.413077	5670
cg12014818	WNT10A	NM_025216	5.89e-06	0.00427941	-0.0921242	0.194629	0.286753	5677	TSS1500	N_Shore
cg24779941	CDC42BPB	NM_006035	0.000102358	0.0117034	-0.118153	0.328242	0.446395	5683	TSS1500	S_Shore
cg03238778	TRPS1;TRPS1;TRPS1	NM_001282903;NM_014112;NM_001282902	4.25e-06	0.00411545	-0.092076	0.236705	0.328781	5696	3'UTR
cg01674119	AIF1;AIF1;AIF1	NM_032955;NM_004847;NM_001623	1.22e-06	0.00338591	-0.132043	0.377346	0.509389	5698	TSS1500
cg20933297			0.000103089	0.0117508	-0.141606	0.303971	0.445577	5701		Island
cg10376286			4.1e-06	0.00408479	-0.0920326	0.256398	0.34843	5707		N_Shore
cg09001226	PBX2	NM_002586	4.16e-05	0.00814296	-0.103928	0.295007	0.398936	5707	TSS1500
cg04015186	MCF2L2	NM_015078	6.47e-06	0.00434498	-0.104145	0.295695	0.399839	5712	3'UTR
cg07933754	MARCH6;MARCH6;MARCH6	NM_005885;NM_001270661;NM_001270660	0.000103961	0.0117981	-0.12373	0.314415	0.438144	5724	5'UTR
cg22775310	DZIP1L;DZIP1L	NM_173543;NM_001170538	5.16e-07	0.00310808	-0.126206	0.360791	0.486997	5727	5'UTR	N_Shore
cg02152068	PHLPP1	NM_194449	4.45e-05	0.00836948	-0.110336	0.314231	0.424567	5730
cg25431946	LOC101060498	NR_121641	4.85e-07	0.00308933	-0.129142	0.369602	0.498744	5735
cg20287562			2.52e-05	0.00667607	-0.0919361	0.213872	0.305808	5750
cg14595618	HK1;HK1;HK1;HK1;HK1	NM_033497;NM_033498;NM_033500;NM_033496;NM_000188	2.76e-05	0.00691834	-0.109402	0.311801	0.421203	5755	5'UTR
cg18660064			4.45e-05	0.00836948	-0.0919202	0.258784	0.350705	5758	TSS1500	Island
cg12127605	TEX101	NM_031451	4.46e-08	0.00291618	-0.212205	0.614306	0.826511	5762	TSS200	N_Shore
cg11884933	GNA12	NM_007353	4.14e-06	0.00408479	-0.136459	0.391747	0.528206	5775	3'UTR	N_Shore
cg07850987	HOXB3	NM_002146	2.96e-05	0.00712186	-0.10575	0.301354	0.407104	5777	5'UTR	S_Shelf
cg12678073	KCNH2;KCNH2	NM_172056;NM_000238	6.62e-06	0.00435953	-0.103119	0.293666	0.396785	5782	3'UTR	N_Shore
cg25594449			9.59e-05	0.0113999	-0.102412	0.291896	0.394309	5802
cg15941063			9.37e-05	0.0112998	-0.0917983	0.182851	0.274649	5804	TSS1500
cg24726852	FAM73A;FAM73A	NM_001270384;NM_198549	1.32e-06	0.00343446	-0.135426	0.389309	0.524735	5808	5'UTR
cg11629107	GATAD2A	NM_017660	2.36e-05	0.00654097	-0.102256	0.291577	0.393833	5815	5'UTR
cg15411268	SENP8;SENP8;SENP8;SENP8;SENP8;MYO9A	NM_001172109;NM_001172110;NM_001172111;NM_145204;NM_001166340;NM_006901	4.77e-06	0.00421304	-0.0917226	0.209964	0.301687	5829	TSS200	N_Shore
cg17760295	AKAP7;AKAP7;AKAP7;AKAP7;AKAP7	NM_138633;NM_004842;NM_138633;NM_004842;NM_016377	1.75e-05	0.00590573	-0.091714	0.221337	0.313051	5835	5'UTR
cg11533139			0.000107859	0.0119803	-0.171132	0.265226	0.436358	5849
cg13582966	ABCC5-AS1;ABCC5;ABCC5	NR_046570;NM_005688;NM_001023587	0.00010828	0.0120018	-0.133172	0.369716	0.502887	5862	TSS200
cg08478621	ABCC5-AS1;ABCC5;ABCC5	NR_046570;NM_005688;NM_001023587	1.41e-05	0.00551626	-0.126866	0.365034	0.4919	5875	TSS1500
cg13761998	GRB7;GRB7	NM_001030002;NM_005310	3.47e-06	0.00399016	-0.0934357	0.266232	0.359668	5877	TSS1500
cg16962463			1.91e-05	0.00610861	-0.0915805	0.246204	0.337785	5879	5'UTR
cg26537280	RWDD3;RWDD3	NM_001128142;NM_015485	9.47e-06	0.00487412	-0.10894	0.312079	0.421019	5880	TSS1500	N_Shore
cg19799702			9.55e-05	0.0113908	-0.0915779	0.206372	0.29795	5880	5'UTR	N_Shore
cg25377206	TBX20;TBX20	NM_001077653;NM_001166220	3.27e-06	0.00394694	-0.0938884	0.267621	0.361509	5883	TSS1500	Island
cg16970664	AKAP1;AKAP1;AKAP1	NM_003488;NM_001242903;NM_001242902	6.63e-05	0.00977253	-0.12245	0.352114	0.474565	5886	5'UTR
cg03998606			4.81e-06	0.00421304	-0.0915595	0.216381	0.307941	5889		N_Shelf
cg13265740	C6orf115	NM_021243	2.11e-05	0.00632623	-0.0915451	0.149414	0.240959	5896	TSS1500	N_Shore
cg17249049			5.42e-05	0.00906029	-0.100635	0.287708	0.388342	5902	5'UTR
cg19369993			1.94e-05	0.00616893	-0.0915162	0.258788	0.350304	5909		S_Shelf
cg15356966	LMO2	NM_005574	1.98e-05	0.00621138	-0.119328	0.343133	0.46246	5910	5'UTR
cg20547400	CUX1;CUX1;CUX1;CUX1;CUX1;CUX1;CUX1	NM_001202543;NM_001202545;NM_001913;NM_001202544;NM_001202546;NM_181500;NM_181552	7.89e-07	0.00320989	-0.130209	0.375338	0.505548	5911	TSS1500	S_Shore
cg17804137			7.43e-05	0.0102937	-0.0915084	0.246713	0.338222	5913
cg01742261			0.000105208	0.0118588	-0.0914618	0.185241	0.276703	5923	3'UTR
cg23846046	SORCS1;SORCS1;SORCS1;SORCS1;SORCS1;SORCS1	NM_052918;NM_001206569;NM_001206572;NM_001206571;NM_001206570;NM_001013031	9.91e-06	0.00488645	-0.141129	0.407924	0.549053	5931	TSS1500	S_Shore
cg01305421	IGF1;IGF1;IGF1;IGF1;IGF1;IGF1	NM_001111283;NM_000618;NM_001111285;NM_001111283;NM_000618;NM_001111285	8.83e-05	0.0110485	-0.113015	0.324883	0.437898	5948	1stExon
cg18333061	TAF4	NM_003185	3.91e-06	0.00407793	-0.0914097	0.159103	0.250512	5948	TSS1500	S_Shore
cg27208925	IRF8	NM_002163	2.28e-05	0.00649147	-0.107074	0.307314	0.414388	5951	5'UTR
cg23299484			5.04e-06	0.0042455	-0.0994695	0.2848	0.384269	5953
cg13367589	CHKA;CHKA	NM_001277;NM_212469	0.000111349	0.0121468	-0.0967677	0.249622	0.34639	5957	TSS1500
cg16136926	CLASP2;CLASP2	NM_001207044;NM_015097	9.24e-05	0.0112458	-0.0994587	0.284841	0.3843	5961	TSS200
cg16201957	MAML3	NM_018717	4.48e-05	0.0083848	-0.125911	0.363452	0.489364	5976
cg24021101	SLC12A6;SLC12A6;SLC12A6;SLC12A6;SLC12A6	NM_001042497;NM_133647;NM_001042494;NM_001042495;NM_001042496	0.000112016	0.0121767	-0.0958079	0.16119	0.256998	5977
cg10550416	CRIM1	NM_016441	0.00011241	0.0121911	-0.13991	0.390955	0.530865	5991	3'UTR
cg05774434	ZNF821;ZNF821;ZNF821;ZNF821;ZNF821	NM_001201553;NM_017530;NM_001201556;NM_001201554;NM_001201552	5.11e-05	0.00887601	-0.094285	0.269894	0.364179	5992	3'UTR	N_Shelf
cg07151973	LINC00299	NR_034135	3.85e-05	0.00790024	-0.0912593	0.147754	0.239013	6000	3'UTR
cg00327947			1.5e-06	0.00350011	-0.120526	0.348079	0.468605	6017
cg04169527	SWAP70;SWAP70	NM_015055;NM_001297714	5.78e-05	0.00930248	-0.0976075	0.280081	0.377688	6027	3'UTR
cg26106948			3.74e-05	0.00781262	-0.0911488	0.15777	0.248919	6029		S_Shore
cg11106946	CNST;CNST	NM_152609;NM_001139459	3.26e-06	0.00394082	-0.136805	0.396749	0.533554	6038	5'UTR
cg10686304			2.04e-05	0.00628402	-0.0913487	0.261837	0.353186	6056	5'UTR	Island
cg05193538	MAN1C1	NM_020379	5.75e-05	0.00927781	-0.0910744	0.242033	0.333107	6059	TSS1500	Island
cg22207141			2.25e-05	0.00645518	-0.0951867	0.27327	0.368457	6060		S_Shelf
cg24899545	RREB1;RREB1;RREB1;RREB1	NM_001003700;NM_001003699;NM_001168344;NM_001003698	1.8e-05	0.00595448	-0.0909372	0.182224	0.273161	6098	5'UTR	S_Shelf
cg19823186	MACROD1	NM_014067	4.79e-06	0.00421304	-0.0909223	0.242614	0.333536	6103	3'UTR	S_Shore
cg12867894	CUBN	NM_001081	0.000117368	0.0124808	-0.101277	0.194076	0.295354	6111
cg02662474	GOLGA3	NM_005895	8.25e-06	0.00466072	-0.0908972	0.148523	0.23942	6111	3'UTR	N_Shelf
cg05628049			7.23e-06	0.00450836	-0.0908944	0.249487	0.340382	6114	5'UTR
cg00919055	CDX1	NM_001804	3.64e-05	0.00773423	-0.109278	0.315991	0.425269	6119		Island
cg08778663	C19orf60;C19orf60	NM_001100419;NM_001100418	0.000107991	0.0119859	-0.14818	0.432209	0.580389	6123	TSS1500	N_Shore
cg12700074	AKAP7;AKAP7;AKAP7	NM_138633;NM_004842;NM_016377	0.000117999	0.0124995	-0.115281	0.197466	0.312747	6134	5'UTR
cg25162988			5.46e-07	0.00312916	-0.0956314	0.275556	0.371187	6137
cg12264723			0.000119069	0.0125671	-0.0970981	0.272182	0.36928	6157
cg16298768	PARVB;PARVB;PARVB	NM_001003828;NM_013327;NM_001243386	3.52e-05	0.00764162	-0.118517	0.344646	0.463163	6182
cg23496836			6.66e-05	0.00979052	-0.107344	0.311346	0.418691	6187
cg05283542	COL8A1;MIR548G;COL8A1	NM_001850;NR_031662;NM_020351	0.000102751	0.0117304	-0.0907044	0.21206	0.302764	6196	5'UTR
cg00627559			0.000120124	0.0125966	-0.0977619	0.164262	0.262024	6197
cg20529344			1.71e-06	0.00358506	-0.0985743	0.285224	0.383799	6200	5'UTR	N_Shore
cg05194412			0.000120515	0.0126189	-0.131711	0.312203	0.443914	6205
cg04635642	SNX29	NM_001080530	8.84e-05	0.0110514	-0.109379	0.317785	0.427164	6211	1stExon
cg17359931	KAT2B	NM_003884	6.15e-05	0.00946708	-0.128907	0.376366	0.505273	6215	TSS1500	N_Shore
cg19725489	FCHO2;FCHO2	NM_138782;NM_001146032	2.54e-06	0.00370803	-0.0906235	0.174127	0.26475	6217		S_Shore
cg03182688	SLFN12L	NM_001145027	5.39e-06	0.0042455	-0.102324	0.296899	0.399223	6231
cg24376295			6.63e-07	0.00315875	-0.0905583	0.164292	0.254851	6234	1stExon	Island
cg24674368			0.000121547	0.0126577	-0.108784	0.248354	0.357138	6238
cg07322064	PRR18;PRR18	NM_175922;NM_175922	1.73e-05	0.00587736	-0.100863	0.292645	0.393508	6241	3'UTR	Island
cg14207267	IQCD	NM_138451	8.74e-05	0.0110096	-0.115652	0.337039	0.452691	6243	5'UTR	N_Shelf
cg06500079	VPS53;VPS53	NM_001128159;NM_018289	4.13e-05	0.00811165	-0.0926711	0.268111	0.360782	6246	TSS1500	S_Shore
cg16764778	DNAJC17;C15orf62	NM_018163;NM_001130448	4e-06	0.00407793	-0.0994719	0.288562	0.388034	6250	3'UTR
cg24390590	PCSK6;PCSK6;PCSK6;PCSK6;PCSK6;PCSK6;PCSK6;PCSK6	NM_002570;NM_138320;NM_138319;NM_138324;NM_138323;NM_138325;NM_138322;NM_138321	2.75e-05	0.00691514	-0.090491	0.238738	0.329229	6260	3'UTR
cg05312163	PIAS1	NM_016166	1.34e-07	0.00291618	-0.106591	0.310162	0.416753	6268	3'UTR
cg21764263			7.23e-06	0.00450836	-0.0924689	0.267748	0.360217	6270
cg18801945	LYL1	NM_005583	0.000122705	0.0127012	-0.0933889	0.233767	0.327155	6278	TSS1500	N_Shore
cg14242696	DPF3	NM_012074	1.11e-05	0.0051206	-0.0904435	0.187981	0.278424	6279	TSS1500	S_Shore
cg25076959			6.25e-06	0.00428037	-0.0904193	0.243488	0.333907	6286		Island
cg16473141	REC8;REC8;REC8;REC8	NM_001048205;NM_005132;NM_005132;NM_001048205	1.33e-06	0.00343446	-0.0903894	0.212715	0.303105	6299	TSS1500	Island
cg06970744	GSTM2;GSTM2	NM_000848;NM_001142368	9.71e-05	0.0114728	-0.0903838	0.20001	0.290393	6301	TSS1500	N_Shore
cg02273834	CCDC69	NM_015621	0.000123519	0.0127287	-0.110129	0.286388	0.396517	6306	TSS1500
cg23656213	ENTPD6;ENTPD6	NM_001247;NM_001114089	1.49e-05	0.00561177	-0.0903557	0.220482	0.310838	6312	5'UTR	S_Shore
cg03921332	TMED10	NM_006827	1.73e-05	0.00587626	-0.090338	0.216437	0.306775	6318	3'UTR
cg27446137			2.48e-05	0.00665417	-0.136608	0.401327	0.537935	6331	TSS200	Island
cg15288800	C17orf100;MED31;C17orf100	NM_001105520;NM_016060;NM_001105520	2.9e-05	0.00707634	-0.0902894	0.22221	0.312499	6333	TSS1500	S_Shore
cg17532928	FSBP;RAD54B;RAD54B;RAD54B	NM_001256141;NM_001205263;NM_001205262;NM_012415	3.07e-05	0.00723257	-0.0902853	0.186742	0.277027	6334	TSS200
cg00476955	TRPC2	NR_002720	4.81e-05	0.00862803	-0.0902632	0.25572	0.345983	6340	5'UTR
cg08359236	LYN;LYN	NM_002350;NM_001111097	2.05e-06	0.00363559	-0.0902448	0.220485	0.31073	6345	5'UTR	S_Shore
cg23577948	SOWAHA	NM_175873	0.000125171	0.0128014	-0.0991239	0.206753	0.305877	6354	TSS1500	N_Shore
cg23913240	PTPRK;PTPRK;PTPRK;PTPRK;PTPRK;PTPRK	NM_001135648;NM_002844;NM_001291984;NM_001291981;NM_001291983;NM_001291982	1.49e-05	0.00561177	-0.114973	0.336488	0.451461	6363	3'UTR
cg20051117			5.72e-05	0.00925906	-0.0901722	0.259144	0.349316	6365
cg17144149	HOXB4	NM_024015	0.000126239	0.0128599	-0.0959628	0.269756	0.365718	6377	5'UTR	S_Shore
cg16894841	DHTKD1	NM_018706	8.53e-07	0.00320989	-0.129239	0.379616	0.508855	6380	TSS1500
cg16324306	BTBD7;BTBD7	NM_018167;NM_001002860	1.33e-05	0.00544845	-0.0901228	0.243302	0.333425	6384	5'UTR
cg07071250	LAMA3;LAMA3	NM_001127717;NM_198129	7.84e-05	0.0105347	-0.0900906	0.189781	0.279872	6392
cg19903071	BAZ2B	NM_013450	9.98e-05	0.0116058	-0.111896	0.327509	0.439405	6394	5'UTR	S_Shore
cg00649330	ETS1	NM_001143820	0.00012672	0.0128708	-0.103867	0.186356	0.290223	6398	3'UTR
cg21710918	GHRLOS;GHRLOS;GHRLOS;GHRLOS;GHRLOS;GHRLOS;GHRL;GHRL;GHRL;GHRL;GHRL;GHRL;GHRL;GHRL;GHRL;GHRL;GHRL;GHRL;GHRL;GHRL;GHRL;GHRL;GHRL;GHRL	NR_073567;NR_073566;NR_004431;NR_024145;NR_024144;NR_073568;NR_126505;NM_001134941;NM_016362;NM_001302825;NM_001302824;NM_001302823;NM_001302822;NM_001302821;NM_001134944;NM_001134941;NM_016362;NM_001134946;NM_001134945;NM_001302825;NM_001302824;NM_001302823;NM_001302822;NM_001302821	4.81e-05	0.00862803	-0.0900775	0.224126	0.314204	6399	5'UTR
cg18708372	MYCBP2	NM_015057	2.43e-05	0.00660026	-0.118897	0.34883	0.467726	6407	3'UTR
cg07338889			2.48e-05	0.00664783	-0.092963	0.270564	0.363527	6409
cg03510223			4e-06	0.00407793	-0.0900203	0.241238	0.331259	6420
cg18913586			3.53e-05	0.00764207	-0.106267	0.310877	0.417144	6421	5'UTR
cg10648222			2.28e-06	0.00370426	-0.0899724	0.197599	0.287571	6437
cg04173396			3.06e-06	0.00384655	-0.122746	0.360837	0.483583	6438	TSS1500	N_Shore
cg02416947			4.36e-06	0.0041278	-0.106925	0.313053	0.419978	6440
cg15103625	RSRC1;RSRC1;RSRC1	NM_001271834;NM_001271838;NM_016625	0.000128464	0.0129421	-0.0969659	0.220693	0.317659	6448	5'UTR	N_Shore
cg11915901			6.72e-06	0.00435953	-0.0899446	0.234581	0.324525	6449		Island
cg05849324	NHLRC1	NM_198586	5.11e-07	0.00310808	-0.0899419	0.243929	0.333871	6451	1stExon	Island
cg24877975	VWA2	NM_001272046	0.000128611	0.0129475	-0.15842	0.264708	0.423128	6455	TSS1500	N_Shore
cg13021550	PTEN;PTEN;PTEN	NM_001304718;NM_001304717;NM_000314	3.87e-05	0.00790974	-0.103367	0.302605	0.405972	6463	5'UTR
cg11016299	PPM1J	NM_005167	1.29e-06	0.00343446	-0.0898993	0.250306	0.340205	6468	3'UTR	N_Shore
cg15363920	NXPE3;NXPE3	NM_145037;NM_001134456	6.99e-05	0.010043	-0.0898824	0.231556	0.321438	6476	5'UTR
cg03920897			2.31e-05	0.00651216	-0.0963841	0.281646	0.37803	6480
cg06168539			2.52e-05	0.00667607	-0.0898678	0.171041	0.260908	6486		S_Shelf
cg05911841	B4GALT6	NM_004775	0.000129735	0.0129962	-0.0919081	0.240528	0.332436	6487
cg12083775			4.28e-05	0.00824758	-0.0898534	0.25093	0.340783	6495	5'UTR
cg24598761	GSTO1;GSTO1;GSTO1;GSTO1	NM_004832;NM_001191002;NM_001191003;NM_001191003	1.45e-05	0.0055525	-0.0898289	0.195897	0.285726	6503	TSS1500	N_Shore
cg24503146	MSI2;MSI2	NM_138962;NM_170721	9.06e-06	0.00478225	-0.0898107	0.204232	0.294042	6511
cg15731586			1.58e-05	0.00569704	-0.0898057	0.216123	0.305928	6512
cg17113968	DNAJC17;C15orf62	NM_018163;NM_001130448	3.2e-06	0.00390591	-0.0898037	0.247579	0.337383	6513	3'UTR
cg02971209			0.000106851	0.011939	-0.0897735	0.221252	0.311026	6529	5'UTR
cg16517298	GALNT2	NM_004481	0.000131953	0.0131116	-0.122442	0.300591	0.423033	6539	5'UTR	N_Shelf
cg06571939	MAPK12;MAPK12	NM_002969;NM_001303252	2.91e-06	0.00379102	-0.0897542	0.218797	0.308551	6540	TSS1500	S_Shore
cg24032888	NFIB	NM_001190738	7.87e-05	0.0105577	-0.089746	0.240911	0.330657	6545	TSS1500	S_Shore
cg25011475	BMPR1A	NM_004329	0.000132096	0.0131135	-0.105037	0.233551	0.338588	6546	5'UTR	S_Shore
cg25261151			5.85e-05	0.00932247	-0.089695	0.258266	0.347961	6556		S_Shore
cg01385581			7.11e-06	0.00447868	-0.0896898	0.218276	0.307965	6558	1stExon
cg05660874	SPPL2B;SPPL2B	NM_001077238;NM_152988	4.49e-06	0.00420207	-0.121859	0.359633	0.481492	6558		N_Shelf
cg08564019			1.52e-06	0.00350011	-0.10709	0.314854	0.421944	6559
cg02967969	RBM4B	NM_031492	0.000132754	0.01314	-0.109741	0.274618	0.384359	6565	3'UTR	N_Shore
cg09303312	TTC27	NM_017735	3.78e-06	0.0040756	-0.0896252	0.217824	0.307449	6573	TSS1500	N_Shore
cg19238804	YPEL2	NM_001005404	5.93e-05	0.00938269	-0.0896071	0.225386	0.314993	6580
cg06176221	RUNX1	NM_001754	5.24e-05	0.00892497	-0.13725	0.406841	0.544091	6589	TSS1500	Island
cg13559100	EAF2	NM_018456	1.43e-05	0.00553418	-0.102368	0.300958	0.403326	6591	3'UTR
cg15332094			0.000133924	0.0131932	-0.104727	0.277301	0.382029	6595	5'UTR
cg02516101	CSNK1E;CSNK1E	NM_001894;NM_152221	8.25e-06	0.00466072	-0.0895764	0.258033	0.347609	6596	5'UTR	N_Shore
cg04980428	MAN1C1	NM_020379	5.02e-05	0.00882257	-0.0895748	0.230221	0.319796	6597	TSS1500	S_Shore
cg26987302	CACNA2D4	NM_172364	0.000134148	0.0132005	-0.127811	0.339106	0.466917	6603	TSS200
cg06143897	RBM20	NM_001134363	0.000134644	0.0132229	-0.0959259	0.168267	0.264193	6616		S_Shore
cg22385325			2.84e-05	0.00702103	-0.089511	0.224665	0.314176	6616
cg25960769	TREML2	NM_024807	0.000134656	0.0132229	-0.0972308	0.273494	0.370724	6617	TSS1500
cg11547964	ZDHHC14;ZDHHC14	NM_024630;NM_153746	0.000135111	0.0132311	-0.0928785	0.218053	0.310932	6635	5'UTR
cg11107783	ASXL1;ASXL1;ASXL1;ASXL1	NM_015338;NM_001164603;NM_001164603;NM_015338	0.000135139	0.0132311	-0.0935849	0.262076	0.355661	6637	ExonBnd
cg11182421	STRADB;STRADB;TRAK2	NM_001206864;NM_018571;NM_015049	6.63e-07	0.00315875	-0.153334	0.456744	0.610078	6652	TSS1500	S_Shore
cg15681255	PTK2B;PTK2B;PTK2B;PTK2B	NM_173175;NM_004103;NM_173174;NM_173176	2.23e-05	0.00642243	-0.0894212	0.224119	0.313541	6654	5'UTR
cg03748986	PRDM16;PRDM16	NM_022114;NM_199454	8.95e-06	0.004769	-0.089386	0.260811	0.350197	6672	TSS1500	N_Shore
cg04198187	FAM53C;FAM53C;CDC25C	NM_001135647;NM_016605;NM_001287583	2e-06	0.00363559	-0.0928039	0.272795	0.365599	6681	5'UTR	S_Shore
cg21604136	CTNNBIP1;CTNNBIP1	NM_001012329;NM_020248	2.54e-06	0.00370803	-0.096124	0.282989	0.379113	6688	3'UTR
cg24115925	REPIN1;REPIN1;REPIN1;REPIN1	NM_001099696;NM_013400;NM_014374;NM_001099695	3.41e-05	0.00755504	-0.0903482	0.265425	0.355773	6693	5'UTR	N_Shore
cg10926336	DCLRE1A;DCLRE1A	NM_014881;NM_001271816	1.93e-06	0.00363559	-0.118477	0.35123	0.469707	6695
cg25953350	PRDM11	NM_020229	0.00013699	0.0132959	-0.0908241	0.263712	0.354536	6695	TSS1500	N_Shore
cg18512352			5.88e-06	0.00427941	-0.112993	0.334546	0.447539	6698
cg10573932	DSTN;DSTN	NM_001011546;NM_006870	8.27e-06	0.00466072	-0.0893191	0.245446	0.334765	6700	TSS1500	Island
cg27577972	TUFT1;TUFT1	NM_001126337;NM_020127	3.45e-05	0.00759858	-0.0892992	0.191747	0.281046	6704	5'UTR	S_Shore
cg15785898			3.61e-05	0.00771861	-0.108567	0.321219	0.429786	6710	5'UTR	S_Shore
cg11587451			4.1e-05	0.00808889	-0.0892445	0.154059	0.243303	6719		S_Shelf
cg11758793	GJD3;GJD3	NM_152219;NM_152219	4.19e-05	0.0081617	-0.136603	0.406856	0.543459	6720	TSS200	Island
cg06098530	MYST4	NM_012330	0.000138524	0.0133828	-0.0972371	0.15491	0.252147	6726
cg04208434	TMCC1;TMCC1	NM_001017395;NM_001128224	3.09e-05	0.00725463	-0.0891966	0.23932	0.328516	6737	TSS200
cg20056213	SLIT3;SLIT3	NM_003062;NM_001271946	0.000120522	0.0126189	-0.0891903	0.2617	0.350891	6740
cg06078469	MSI2;MSI2	NM_138962;NM_170721	0.000110926	0.0121169	-0.0891746	0.234657	0.323832	6743		S_Shore
cg04663158			3.28e-06	0.00395122	-0.0891595	0.215708	0.304867	6747		S_Shore
cg20586947	DBN1;DBN1	NM_080881;NM_004395	3.75e-05	0.00781519	-0.106408	0.31503	0.421438	6749	TSS200
cg12984893	INPP5A	NM_005539	0.000139896	0.0134581	-0.104659	0.27841	0.383069	6755	5'UTR	S_Shelf
cg23133460	BICD1;BICD1	NM_001003398;NM_001714	0.000140027	0.0134647	-0.119878	0.196639	0.316517	6758
cg27409015	GALNT5;GALNT5	NM_014568;NM_014568	4.81e-06	0.00421304	-0.0968281	0.28589	0.382718	6759	5'UTR
cg12590902	ERI3	NM_024066	0.00014045	0.0134826	-0.0921552	0.239579	0.331735	6769	3'UTR
cg03161190	C10orf26;C10orf26	NM_017787;NM_001083913	1.92e-05	0.00613598	-0.0890959	0.179433	0.268529	6775	TSS1500
cg23931487	ATP5G2;ATP5G2	NM_005176;NM_001002031	4.99e-05	0.00880277	-0.100659	0.297829	0.398489	6775	TSS1500	Island
cg02162324	HSF4;FBXL8;HSF4	NM_001040667;NM_018378;NM_001538	8.62e-07	0.00320989	-0.107473	0.318836	0.426309	6795	5'UTR	N_Shore
cg19243721	RPS6KA2;RPS6KA2	NM_021135;NM_001006932	8.74e-05	0.0110098	-0.0950326	0.280842	0.375875	6801
cg09185884	KCTD2	NM_015353	0.000141867	0.0135495	-0.0918461	0.215064	0.30691	6804
cg03031032			2.18e-06	0.00363559	-0.089013	0.213506	0.302519	6813	3'UTR
cg16141752			6.32e-05	0.00957605	-0.0957528	0.283181	0.378934	6815	5'UTR	S_Shore
cg01816936	PITPNM2	NM_020845	5.03e-06	0.0042455	-0.095844	0.283554	0.379398	6824	3'UTR
cg11427534			2.51e-05	0.0066696	-0.138699	0.414813	0.553512	6826		N_Shore
cg13173254	VDR;VDR;VDR	NM_001017536;NM_000376;NM_001017535	4.49e-05	0.00839027	-0.0889861	0.236686	0.325672	6827	5'UTR
cg25902939	SSBP4;SSBP4	NM_032627;NM_001009998	0.000142768	0.0135863	-0.0956289	0.209048	0.304676	6828		Island
cg25006194			1.64e-06	0.0035421	-0.0896425	0.264644	0.354286	6837	3'UTR
cg21379625	NRP1;NRP1;NRP1;NRP1;NRP1;NRP1	NR_045259;NM_003873;NM_001244973;NM_001244972;NM_001024629;NM_001024628	3.42e-05	0.0075631	-0.0889319	0.215495	0.304427	6842	5'UTR
cg21553436	CLASP2;CLASP2	NM_001207044;NM_015097	0.000143194	0.0135967	-0.115087	0.270788	0.385876	6842	1stExon
cg08126411	GPR21;RABGAP1	NM_005294;NM_012197	3.78e-05	0.00782568	-0.103111	0.306005	0.409116	6844	TSS200
cg09212597			1.34e-05	0.00545087	-0.0981403	0.290954	0.389094	6858	3'UTR
cg00020474			0.000143711	0.0136135	-0.100468	0.287768	0.388236	6860
cg11654900			9.15e-06	0.00479762	-0.0950524	0.281631	0.376683	6872		S_Shore
cg06550082	ARID3C	NM_001017363	0.00013721	0.0133081	-0.0888482	0.259992	0.34884	6874		N_Shore
cg10296205	SYTL3	NM_001009991	3.96e-06	0.00407793	-0.122563	0.366081	0.488644	6875	5'UTR
cg09971562			1.53e-05	0.00565445	-0.144751	0.434236	0.578987	6880		Island
cg23398508			4.08e-06	0.00408479	-0.0887968	0.262611	0.351408	6887	3'UTR	N_Shore
cg06308633			4.6e-05	0.0084704	-0.0887916	0.249583	0.338374	6890
cg22603612	FOXP1;FOXP1;FOXP1;FOXP1;FOXP1	NM_001244816;NM_001244808;NM_032682;NM_001244810;NM_001012505	0.000145203	0.013695	-0.111827	0.331199	0.443026	6890	5'UTR
cg04186268	WDR63;WDR63	NM_001288563;NM_145172	2.18e-06	0.00363559	-0.109927	0.327637	0.437564	6899
cg23224142			5.68e-05	0.00923124	-0.0887739	0.198543	0.287317	6900
cg04318607			2.89e-05	0.00706877	-0.0887737	0.192605	0.281379	6901
cg03742771	NFATC1;NFATC1;NFATC1;NFATC1;NFATC1;NFATC1;NFATC1;NFATC1;NFATC1;NFATC1	NM_172389;NM_001278675;NM_172387;NM_001278673;NM_001278672;NM_172388;NM_172390;NM_006162;NM_001278669;NM_001278670	1.61e-05	0.00574605	-0.0887518	0.219313	0.308064	6910	TSS1500	Island
cg13455717	GNG4;GNG4;GNG4	NM_001098722;NM_001098721;NM_004485	2.2e-05	0.00639082	-0.0887429	0.211923	0.300666	6913	TSS1500	Island
cg09077757	HFM1	NM_001017975	7.17e-05	0.0101749	-0.10555	0.3145	0.42005	6920	TSS200	S_Shore
cg05759347	CEP170;CEP170;CEP170	NM_001042405;NM_001042404;NM_014812	0.000146296	0.0137382	-0.0982065	0.15921	0.257417	6920	TSS200	N_Shore
cg12452738			1.39e-05	0.00551626	-0.108014	0.322136	0.43015	6924		S_Shelf
cg25106671	FOXK1	NM_001037165	9.01e-06	0.004769	-0.0954968	0.283743	0.37924	6940	5'UTR	S_Shore
cg18693822	VOPP1	NM_030796	2.3e-05	0.00650237	-0.0886326	0.221021	0.309653	6955	TSS200
cg09046468	ITPR1;ITPR1;ITPR1	NM_001099952;NM_001168272;NM_002222	0.000148484	0.0138357	-0.0892688	0.264523	0.353791	6974
cg12459502	BCL2	NM_000633	3.53e-05	0.00764207	-0.0958485	0.285209	0.381058	6980
cg13429423	PARVG;PARVG	NR_024427;NM_001137605	4.89e-05	0.00870598	-0.0956133	0.284514	0.380127	6985	TSS200
cg07690882			0.000148938	0.0138502	-0.139106	0.274749	0.413854	6988		Island
cg10836809	GLIS3	NM_001042413	7.64e-05	0.0104263	-0.0885338	0.19611	0.284643	6988	5'UTR	S_Shore
cg01011769	KIAA0182;KIAA0182	NM_001134473;NM_014615	0.000149012	0.0138516	-0.0929219	0.265495	0.358417	6990	5'UTR	Island
cg21064632			4.37e-05	0.00831382	-0.0885242	0.173501	0.262026	6993	5'UTR
cg00801512			0.00014932	0.0138569	-0.0924403	0.208148	0.300589	7001
cg11642681			0.00014935	0.0138569	-0.0946079	0.190028	0.284636	7003	1stExon	N_Shore
cg25178500			0.000149432	0.0138604	-0.121132	0.278725	0.399857	7006
cg26405475			3.08e-05	0.00725463	-0.088478	0.194837	0.283315	7016
cg23933241	SLFN12L	NM_001145027	2.3e-06	0.00370426	-0.119078	0.357442	0.47652	7035
cg10734892	CLU;MIR6843;CLU;CLU	NM_001831;NR_106902;NR_038335;NR_045494	1.4e-05	0.00551626	-0.0884442	0.238128	0.326572	7035	5'UTR	N_Shelf
cg08748969	CPM;CPM;CPM	NM_198320;NM_001005502;NM_001874	1.57e-05	0.00569525	-0.0884412	0.26206	0.350501	7037	TSS1500	S_Shore
cg24063856	CRHR1;CRHR1;CRHR1;CRHR1	NM_001145148;NM_004382;NM_001145147;NM_001145146	2.1e-05	0.00632623	-0.0884359	0.230171	0.318607	7038	5'UTR	S_Shore
cg17678297			1.17e-05	0.00520854	-0.0884242	0.192933	0.281357	7045
cg19557035	HOTAIRM1;HOTAIRM1	NR_038367;NR_038366	0.000115728	0.0123936	-0.106424	0.318433	0.424857	7045	5'UTR	S_Shore
cg08134913			2.33e-06	0.00370426	-0.0884232	0.198656	0.28708	7046
cg16561280			0.000133753	0.0131863	-0.0884142	0.24475	0.333164	7048
cg13357229	SFRP2	NM_003013	8.1e-06	0.00464046	-0.0884142	0.195381	0.283795	7049	TSS1500	N_Shore
cg02553486	CORIN	NM_006587	6.51e-05	0.00968835	-0.105655	0.316347	0.422003	7068	TSS1500	S_Shore
cg20896573	C22orf34;C22orf34;C22orf34	NM_001289922;NR_110523;NR_110522	3.59e-07	0.00292274	-0.0883427	0.178362	0.266705	7071	TSS1500
cg01740479	DPYD;DPYD	NM_000110;NM_001160301	0.000152004	0.0139257	-0.0916311	0.214923	0.306554	7093
cg17439584	RDH10	NM_172037	0.000152802	0.013952	-0.0928172	0.26296	0.355777	7117	TSS1500	S_Shore
cg23804676			4.53e-05	0.00842179	-0.0979897	0.293232	0.391221	7119	3'UTR	S_Shelf
cg25451893			2.09e-05	0.00631109	-0.101508	0.304239	0.405747	7130		Island
cg16761216	KLF3;KLF3-AS1	NM_016531;NR_026804	0.000153559	0.0139936	-0.091864	0.263309	0.355173	7131	TSS1500	N_Shore
cg25966016	INPP5A	NM_005539	0.000150982	0.0139067	-0.0882204	0.253171	0.341391	7134	5'UTR	S_Shelf
cg06763443	FAM53C;FAM53C;CDC25C	NM_001135647;NM_016605;NM_001287583	5.97e-07	0.00313692	-0.134677	0.406968	0.541645	7136	5'UTR	S_Shore
cg25326086	CDK2AP1;CDK2AP1;CDK2AP1;CDK2AP1;CDK2AP1	NM_001270434;NM_001270433;NR_073008;NR_073007;NM_004642	1.61e-05	0.00574447	-0.0893343	0.2666	0.355935	7138	5'UTR	N_Shore
cg17801864	C20orf123	NM_080721	7.26e-07	0.00315875	-0.110117	0.331027	0.441144	7145	TSS200
cg10554210	TOX	NM_014729	2.28e-05	0.00648854	-0.0966383	0.289314	0.385952	7150	5'UTR
cg17540118			7.35e-05	0.0102534	-0.0881895	0.235244	0.323433	7151	TSS200
cg26274662			7e-06	0.00444608	-0.0881595	0.207955	0.296115	7158	5'UTR
cg17072983	KLF7;KLF7;KLF7;KLF7	NR_073108;NM_003709;NM_001270943;NM_001270942	3.15e-05	0.00731809	-0.100078	0.300069	0.400147	7159	3'UTR
cg18808261	SATB1;SATB1	NM_002971;NM_001131010	0.000155094	0.0140585	-0.0991172	0.202573	0.301691	7169	3'UTR	N_Shore
cg07254781			2.84e-05	0.00702103	-0.0881295	0.183433	0.271562	7174	5'UTR
cg07929768			0.000155645	0.0140831	-0.125026	0.35147	0.476496	7181
cg25771013	MIR148A	NR_029597	5.08e-05	0.008858	-0.0880904	0.139874	0.227964	7188	TSS200	N_Shore
cg16842449			1.71e-05	0.00587216	-0.127772	0.386328	0.5141	7191
cg26761399			6.69e-06	0.00435953	-0.0880551	0.229292	0.317348	7200
cg11080540			8.39e-06	0.00466671	-0.10226	0.307304	0.409564	7203
cg08130912	SYNE2;SYNE2;SYNE2;SYNE2	NM_182914;NM_015180;NM_182910;NM_182913	3.03e-06	0.00384655	-0.088014	0.250911	0.338925	7217	5'UTR
cg00350296	CD248	NM_020404	1.97e-06	0.00363559	-0.106267	0.319971	0.426237	7224	5'UTR	S_Shore
cg15575261	CDKAL1	NM_017774	0.000157598	0.014163	-0.099646	0.289567	0.389213	7231
cg18500988			7.87e-05	0.0105556	-0.0879845	0.235642	0.323627	7235		S_Shore
cg24106198	SIPA1L3	NM_015073	2.5e-05	0.0066605	-0.0879767	0.240265	0.328242	7239	TSS1500
cg04264638	CLOCK	NM_004898	0.000106051	0.0119059	-0.0997602	0.299941	0.399701	7244	3'UTR	N_Shore
cg24403567	NSL1;NSL1;NSL1;NSL1;NSL1	NM_001297739;NM_015471;NM_001297736;NM_001297737;NM_001042549	0.000158208	0.0141865	-0.0981756	0.170139	0.268315	7247
cg01877352	CD6	NM_006725	1.23e-05	0.0052649	-0.0879521	0.263131	0.351083	7253	TSS1500	Island
cg10278019	PITPNA	NM_006224	5.18e-06	0.0042455	-0.0879496	0.203052	0.291002	7255	5'UTR
cg15401526	LMO3;LMO3;LMO3;LMO3;LMO3	NM_001001395;NM_001243609;NR_045014;NR_045013;NR_045012	1.94e-05	0.00616893	-0.0879495	0.179166	0.267116	7257	TSS1500
cg23856138	CCNY;CCNY	NM_145012;NM_181698	6.66e-06	0.00435953	-0.0879295	0.245998	0.333928	7263	5'UTR
cg10256089	SPEN	NM_015001	0.000159447	0.0142515	-0.110515	0.321165	0.43168	7270		S_Shore
cg00552704	PPT2;PPT2	NM_005155;NM_138717	2.3e-05	0.00650599	-0.0879134	0.22035	0.308264	7273	3'UTR	N_Shore
cg19939925			0.000158666	0.0142138	-0.087907	0.249273	0.33718	7275	5'UTR
cg22744357	PPP2R5E;PPP2R5E;PPP2R5E;PPP2R5E;PPP2R5E;PPP2R5E	NR_104104;NM_006246;NM_001282180;NM_001282179;NM_001282182;NM_001282181	0.000159807	0.0142649	-0.0960847	0.211824	0.307909	7280	3'UTR
cg07631144	MIR10A	NR_029608	2.95e-05	0.00711958	-0.15263	0.46473	0.61736	7283	1stExon	N_Shore
cg00384221	GSTA4	NM_001512	0.000160092	0.0142786	-0.0905067	0.192667	0.283174	7286	TSS1500	N_Shore
cg02491871	ETV6	NM_001987	6.08e-06	0.00427941	-0.117341	0.355023	0.472364	7288	5'UTR
cg08637403			2.36e-05	0.00654097	-0.0878776	0.253225	0.341102	7289		S_Shelf
cg10243567			1.47e-06	0.00349578	-0.0878494	0.184283	0.272132	7304
cg20127859	C8orf73	NM_001100878	4.99e-05	0.00880277	-0.0912609	0.274059	0.36532	7309	TSS1500	N_Shelf
cg05687149	IL18	NM_001562	4.91e-05	0.0087223	-0.0878326	0.259481	0.347313	7312	TSS1500
cg26869539			5.85e-06	0.00427941	-0.0878222	0.238778	0.3266	7318	TSS1500
cg12885183			9.55e-06	0.00487412	-0.0878201	0.236552	0.324372	7319	TSS1500
cg20948740	DNMT3A;DNMT3A;DNMT3A	NM_022552;NM_153759;NM_175629	2.37e-06	0.00370803	-0.0987418	0.297495	0.396237	7325	TSS1500	Island
cg24180402	ACBD4;ACBD4;ACBD4;ACBD4	NM_001135704;NM_001135706;NM_024722;NM_001135705	4.13e-05	0.00811165	-0.0878107	0.124225	0.212036	7327	3'UTR	N_Shore
cg19133609	GATAD2A	NM_017660	4.62e-06	0.00421304	-0.0878003	0.259099	0.3469	7335	5'UTR
cg08944236	CHD9	NM_025134	5.9e-06	0.00427941	-0.0877942	0.256894	0.344688	7336	5'UTR
cg22377043	MAP1A	NM_002373	2.66e-06	0.0037635	-0.0877677	0.207725	0.295493	7346	TSS1500
cg13267195	ALDH3B1;ALDH3B1;ALDH3B1	NM_001030010;NM_000694;NM_001161473	0.000128512	0.0129421	-0.0877557	0.243189	0.330944	7353	TSS1500
cg22766308	C15orf41;C15orf41;C15orf41	NM_001130010;NM_032499;NM_001290232	0.000162566	0.0143624	-0.11375	0.320687	0.434437	7354	5'UTR
cg03516335	CLPB	NM_030813	1.78e-05	0.00594956	-0.104402	0.315435	0.419836	7359	5'UTR
cg03510285	LOC100289495;SFT2D1;SFT2D1;SFT2D1;SFT2D1	NR_040022;NM_145169;NR_130112;NR_130114;NR_130113	2.5e-05	0.00666168	-0.0877182	0.214577	0.302295	7370	TSS1500	S_Shore
cg22243039	G6PC3;G6PC3;G6PC3	NR_028582;NR_028581;NM_138387	3.6e-06	0.00403653	-0.0993077	0.299641	0.398948	7372	TSS1500	N_Shore
cg07607891	LINC01023	NR_046368	8.62e-05	0.0109564	-0.0941845	0.283853	0.378037	7388		S_Shore
cg13203394	ITPR2	NM_002223	5.48e-06	0.00426581	-0.121659	0.369807	0.491466	7403
cg27255534			4.37e-05	0.00831382	-0.10944	0.331747	0.441187	7410	3'UTR
cg24388610	THADA;THADA;THADA	NR_073394;NM_022065;NM_001083953	1.07e-06	0.00328088	-0.0876164	0.128569	0.216186	7410	3'UTR
cg22669476	GRIK4	NM_014619	0.000164634	0.014436	-0.115495	0.26181	0.377304	7411	5'UTR
cg23417875	MAP4K4;MAP4K4;MAP4K4	NM_145687;NM_145686;NM_004834	1.53e-05	0.00566182	-0.0876008	0.252267	0.339868	7417	TSS1500	N_Shore
cg21560798	KIAA1958;KIAA1958;KIAA1958	NM_001287036;NM_001287038;NM_133465	2.45e-05	0.0066145	-0.0961597	0.290321	0.386481	7421	TSS1500	S_Shore
cg07547549	SLC12A5;SLC12A5	NM_020708;NM_001134771	1.65e-05	0.00579404	-0.091223	0.274964	0.366187	7430		Island
cg04021898	HOXB3	NM_002146	6.32e-05	0.00957538	-0.0886562	0.266967	0.355623	7432	5'UTR	S_Shore
cg03593189	STX1A;STX1A	NM_001165903;NM_004603	1.37e-05	0.00551626	-0.106582	0.323038	0.429621	7437	3'UTR	Island
cg04361443	HTRA4;HTRA4	NM_153692;NM_153692	3.7e-05	0.00777698	-0.0875349	0.206799	0.294334	7440	TSS1500	Island
cg17982343	LINC00271	NR_026805	3.89e-05	0.00792827	-0.0884323	0.26648	0.354912	7451	5'UTR
cg19140262	FBXL4	NM_012160	0.000166466	0.0145047	-0.110915	0.26043	0.371346	7458	5'UTR
cg26534477	G6PC3;G6PC3;G6PC3	NR_028582;NR_028581;NM_138387	1.25e-05	0.00530828	-0.101612	0.307747	0.409359	7461	TSS1500	N_Shore
cg09812462	DIP2B	NM_173602	4.74e-06	0.00421304	-0.103647	0.314194	0.417841	7469	5'UTR
cg04056576	PPM1L	NM_139245	8.26e-05	0.0107808	-0.087466	0.210343	0.297809	7482		S_Shore
cg08709039	PAFAH1B1	NM_000430	0.000167907	0.0145696	-0.0915162	0.27403	0.365546	7489	5'UTR
cg09452082			7.69e-05	0.0104457	-0.0874504	0.199446	0.286896	7493		N_Shore
cg14622790	REC8;REC8;REC8;REC8	NM_005132;NM_005132;NM_001048205;NM_001048205	4.31e-07	0.00293142	-0.0874356	0.170746	0.258182	7498	TSS200	Island
cg19286755			9.84e-05	0.0115595	-0.0874234	0.19611	0.283534	7503
cg08237027			6.15e-06	0.00427941	-0.0874089	0.200426	0.287835	7514
cg24421216	MEIS1	NM_002398	9.67e-06	0.00487412	-0.0874044	0.171312	0.258716	7515	5'UTR
cg19254152	C7orf50;C7orf50;C7orf50	NM_001134395;NM_032350;NM_001134396	0.000169096	0.0146087	-0.0917148	0.214121	0.305836	7521	TSS1500	N_Shore
cg19499844	RBM20	NM_001134363	4.46e-05	0.00837027	-0.0883159	0.266868	0.355184	7529
cg10548506			1.41e-05	0.00551626	-0.0935054	0.283141	0.376646	7530
cg10271192	OTX1	NM_014562	0.000110661	0.0121083	-0.0895416	0.27081	0.360352	7540	5'UTR	N_Shore
cg19890119	IL1B	NM_000576	0.00010553	0.0118742	-0.0873056	0.244245	0.33155	7562	3'UTR
cg00184203	FAM171B	NM_177454	4.27e-06	0.00411545	-0.0873043	0.187836	0.27514	7564	TSS1500	N_Shore
cg18365421	SOWAHA	NM_175873	0.000171189	0.0147071	-0.092435	0.234483	0.326918	7564	TSS1500	N_Shore
cg26511108	COMMD3;BMI1	NM_012071;NM_005180	0.000146046	0.0137316	-0.0872917	0.260865	0.348157	7571	5'UTR	S_Shelf
cg27577928			1.08e-06	0.00328125	-0.0872745	0.210766	0.298041	7581		Island
cg12030667	PLXNB1;PLXNB1	NM_002673;NM_001130082	2.29e-05	0.00650147	-0.087251	0.255542	0.342793	7590	TSS1500	S_Shore
cg04635869	GFOD1;GFOD1	NM_018988;NM_001242628	4.98e-06	0.0042455	-0.090939	0.275656	0.366595	7590
cg00548268	NPTX2	NM_002523	5.93e-06	0.00427941	-0.0872439	0.22758	0.314824	7595	TSS1500	Island
cg06231140	JAKMIP1;JAKMIP1	NM_144720;NM_001099433	3.53e-05	0.00764207	-0.0987188	0.300313	0.399031	7605	3'UTR	Island
cg19072817	EIF4E1B;SNCB;SNCB;EIF4E1B	NM_001099408;NM_003085;NM_001001502;NM_001099408	0.000173043	0.014776	-0.11635	0.311663	0.428013	7609	TSS1500	S_Shore
cg03252834	RCBTB1	NM_018191	2.98e-05	0.00713984	-0.0871971	0.253059	0.340256	7614	3'UTR
cg27629992			0.000117349	0.0124808	-0.0871792	0.241948	0.329127	7623		S_Shore
cg16268636	ANKS1A	NM_015245	7.22e-06	0.00450836	-0.114096	0.34905	0.463146	7633	5'UTR
cg18322321	COL6A2;COL6A2;COL6A2	NM_001849;NM_058174;NM_058175	6.33e-05	0.00957605	-0.0874837	0.265326	0.352809	7638	5'UTR	S_Shore
cg19119071	PGM3;RWDD2A	NM_015599;NM_033411	0.000174818	0.014865	-0.107807	0.224804	0.332612	7642	5'UTR	S_Shore
cg17292758	PPFIA3	NM_003660	0.000174961	0.0148661	-0.119005	0.244588	0.363593	7648		Island
cg22388948	FAM46A	NM_017633	0.000175121	0.0148758	-0.095469	0.287318	0.382787	7650		N_Shore
cg11545232	LEKR1;LEKR1;LEKR1	NM_001004316;NM_001193283;NM_001193283	0.000175388	0.0148856	-0.125901	0.239668	0.365569	7655	5'UTR	S_Shore
cg11096149	LOC643072;LOC643072;BAZ2B;BAZ2B	NR_110588;NR_110587;NM_001289975;NM_013450	2.29e-05	0.00650147	-0.111004	0.339556	0.45056	7660	TSS1500	N_Shore
cg12106976			5.21e-05	0.00890803	-0.121399	0.372306	0.493705	7662	5'UTR
cg04528931	HDAC4	NM_006037	8.84e-06	0.00476231	-0.0870958	0.233523	0.320619	7665	5'UTR
cg18266828			8.02e-05	0.0106356	-0.093235	0.283771	0.377006	7672
cg03457195			5.77e-06	0.00427941	-0.0870684	0.214894	0.301962	7676	5'UTR	Island
cg01284592	RNU6-35P;RNU6-64P	NR_046493;NR_046935	3.16e-05	0.00731809	-0.0870666	0.18579	0.272857	7678	5'UTR
cg06971092			3.96e-06	0.00407793	-0.0870275	0.211079	0.298106	7691	3'UTR	N_Shore
cg11721913			3.25e-05	0.00738577	-0.098425	0.300412	0.398837	7704	5'UTR	Island
cg11753711			7.63e-05	0.0104206	-0.0909952	0.276999	0.367995	7707	TSS1500
cg22132509	PPM1L	NM_139245	0.000162926	0.0143696	-0.0913031	0.277991	0.369294	7712		S_Shore
cg00345314	SGK3	NM_001033578	1.74e-05	0.00589232	-0.105142	0.321704	0.426846	7722	TSS1500	N_Shore
cg13488078	CLU;CLU;CLU	NM_001831;NM_001171138;NM_203339	6.55e-06	0.00435506	-0.0938363	0.286041	0.379877	7724	5'UTR	N_Shelf
cg21536281	SSBP3;SSBP3;SSBP3	NM_018070;NM_001009955;NM_145716	6.06e-05	0.00943219	-0.0942404	0.287334	0.381575	7725	TSS1500	S_Shore
cg25622154			0.000177959	0.0149645	-0.0987159	0.293237	0.391953	7726		Island
cg19514381			0.000178014	0.0149645	-0.0892076	0.225799	0.315007	7728		S_Shore
cg08511651	HIST1H1A	NM_005325	4.98e-05	0.00879859	-0.100559	0.307395	0.407953	7740	1stExon	N_Shelf
cg05394244	PTP4A1	NM_003463	3.28e-05	0.00740394	-0.132461	0.408138	0.540599	7742	TSS1500	N_Shore
cg10394840	NSMCE2	NM_173685	5.23e-06	0.0042455	-0.112277	0.344502	0.45678	7748
cg23208388	SCAMP5;SCAMP5;SCAMP5;SCAMP5	NM_001178112;NM_001178111;NM_138967;NR_033660	7.89e-05	0.0105724	-0.086889	0.201489	0.288378	7760	5'UTR
cg02493939	LOC80054;CEBPA	NR_026887;NM_004364	4.56e-06	0.00421304	-0.0868741	0.180054	0.266928	7764	TSS1500	Island
cg17173975	BICD1;BICD1	NM_001714;NM_001003398	0.00015948	0.0142515	-0.0868698	0.157899	0.244769	7766
cg16054434	LOC100506844	NR_038269	6.12e-08	0.00291618	-0.129509	0.399348	0.528857	7772	3'UTR	N_Shore
cg13302664	IRAK2	NM_001570	3.79e-06	0.0040756	-0.100235	0.306823	0.407058	7773
cg14627810	LEF1-AS1;LEF1;LEF1;LEF1	NR_029374;NM_001130714;NM_001130713;NM_016269	4.38e-07	0.00293142	-0.0868422	0.166677	0.253519	7779	5'UTR	N_Shore
cg24805411	CCDC106	NM_013301	1.58e-06	0.00350011	-0.0961841	0.294119	0.390303	7786	TSS200	N_Shore
cg09358112	CCDC150	NM_001080539	1.28e-05	0.00536076	-0.0872671	0.265936	0.353203	7789	5'UTR
cg19544691	AFAP1L1;AFAP1L1	NM_001146337;NM_152406	1.17e-06	0.00331704	-0.0868277	0.198318	0.285146	7789	5'UTR
cg13942283	RBM20	NM_001134363	0.000180722	0.0150757	-0.117638	0.351026	0.468665	7790
cg19627006	CAPG;CAPG	NM_001747;NM_001747	0.000180814	0.0150814	-0.1009	0.289626	0.390526	7791	5'UTR	N_Shelf
cg04793480			2.39e-07	0.00291618	-0.109461	0.336137	0.445599	7793
cg02150218	ARID1B;ARID1B;ARID1B	NM_017519;NM_175863;NM_020732	4.01e-06	0.00407793	-0.103885	0.318622	0.422507	7799	5'UTR	N_Shore
cg15607221	NRIP1	NM_003489	0.00016043	0.0142941	-0.0910211	0.27797	0.368991	7802	5'UTR	N_Shore
cg26096813	DSE;DSE	NM_013352;NM_001080976	1.11e-05	0.0051206	-0.110172	0.338671	0.448842	7813	TSS1500	N_Shore
cg07870237	ACSL6;ACSL6	NM_015256;NM_001009185	0.000142636	0.0135809	-0.0952715	0.291604	0.386875	7819	5'UTR	S_Shore
cg13561879	UNC5D	NM_080872	0.00015847	0.0142041	-0.0867553	0.259524	0.34628	7823	TSS1500	Island
cg23013850	FAM124B;FAM124B	NM_024785;NM_001122779	0.000137629	0.0133427	-0.102347	0.314082	0.416429	7835	1stExon
cg17334689	TAOK3	NM_016281	4.86e-05	0.00867204	-0.11216	0.345221	0.457381	7845	3'UTR
cg06568710	SWAP70;SWAP70	NM_015055;NM_001297714	5.2e-05	0.00890803	-0.0867092	0.216424	0.303133	7849	1stExon
cg16717713	CCDC85C	NM_001144995	0.000129319	0.0129866	-0.0866634	0.264576	0.351239	7871	TSS1500	Island
cg06949812	GJD3;GJD3	NM_152219;NM_152219	0.000148151	0.0138196	-0.096594	0.296206	0.3928	7875		N_Shore
cg20156679	ANTXR2;ANTXR2;ANTXR2;ANTXR2	NM_001145794;NM_001286781;NM_001286780;NM_058172	0.000184891	0.0152441	-0.133718	0.254122	0.38784	7878
cg07089621	COG5;COG5;COG5	NM_006348;NM_181733;NM_001161520	0.000184893	0.0152441	-0.105354	0.181612	0.286967	7879
cg01413790			0.000184915	0.0152441	-0.113482	0.326128	0.43961	7880		Island
cg26780138	RAB11FIP3	NM_014700	5.69e-05	0.00924092	-0.0866424	0.255607	0.34225	7881		S_Shore
cg22057584			2.21e-05	0.00639446	-0.086634	0.20499	0.291624	7887
cg21562612	TET2;TET2	NM_017628;NM_001127208	3.52e-05	0.00764162	-0.0866327	0.246146	0.332779	7891	TSS1500	N_Shore
cg09678212	CTNNB1;CTNNB1;CTNNB1	NM_001904;NM_001098210;NM_001098209	0.000121081	0.0126491	-0.086618	0.188534	0.275151	7896	TSS1500	Island
cg16498391	SLMO1;SLMO1	NM_006553;NM_001142405	1.62e-06	0.00353853	-0.0994321	0.305438	0.40487	7901		S_Shore
cg01081219	LOC102723729	NR_125824	0.000145995	0.0137316	-0.0866047	0.180773	0.267377	7904	TSS200
cg26530485	LUZP1;LUZP1	NM_033631;NM_001142546	1.94e-05	0.00616893	-0.0866027	0.163152	0.249755	7905	TSS1500
cg19424531	CYP7B1	NM_004820	2.51e-05	0.0066696	-0.0865546	0.209819	0.296374	7922	TSS1500	Island
cg05756780	IL6R;IL6R	NM_181359;NM_000565	0.000186986	0.0152986	-0.0870646	0.202419	0.289484	7941		S_Shelf
cg07563400	ADORA2B	NM_000676	1.88e-06	0.00363559	-0.0879865	0.269445	0.357431	7941		S_Shore
cg19396978	RNF166;RNF166;RNF166	NM_178841;NM_001171815;NM_001171816	0.000187381	0.0153078	-0.156797	0.352068	0.508865	7954	5'UTR	S_Shore
cg18377014	C7orf50;C7orf50;C7orf50	NM_001134395;NM_032350;NM_001134396	0.000109054	0.0120382	-0.0885569	0.271437	0.359994	7962	5'UTR	N_Shore
cg06854197			0.000188165	0.0153382	-0.101889	0.271216	0.373105	7972		N_Shelf
cg10123802			3.96e-05	0.00798644	-0.0864283	0.142334	0.228762	7976
cg09365932			0.000188384	0.0153481	-0.113511	0.32074	0.434251	7976
cg24020157	RASGEF1A	NM_145313	8.2e-07	0.00320989	-0.131843	0.409195	0.541038	7979	3'UTR	N_Shore
cg01348961			2.92e-05	0.0071057	-0.111967	0.346002	0.457969	7980	TSS200
cg24664346			0.000100184	0.0116324	-0.0863691	0.242729	0.329098	7999	3'UTR	N_Shore
cg07834396	MSRB2	NM_012228	0.000189399	0.0153819	-0.093217	0.248821	0.342038	8001		S_Shore
cg22486928	SNRPF	NM_003095	1.78e-05	0.00595125	-0.106138	0.327818	0.433957	8010	TSS1500	N_Shore
cg19716603			8.93e-06	0.004769	-0.0863324	0.201746	0.288079	8017
cg15837233	TBR1	NM_006593	5.1e-05	0.00886598	-0.112004	0.346604	0.458608	8018	5'UTR	N_Shore
cg10443268	PQLC3;PQLC3;PQLC3;PQLC3;PQLC3	NM_001282711;NR_104231;NM_152391;NM_001282710;NM_001282712	4.75e-05	0.00857804	-0.0900842	0.276818	0.366902	8020	5'UTR
cg13631383	ITGA2;ITGA2;ITGA2;ITGA2;ITGA2;ITGA2	NR_073103;NR_073107;NR_073106;NR_073105;NR_073104;NM_002203	9.65e-06	0.00487412	-0.086307	0.148079	0.234386	8032	TSS200	S_Shore
cg05241277	SFRP2	NM_003013	9.08e-07	0.00324064	-0.111919	0.346464	0.458383	8033	TSS1500	N_Shore
cg19933238	AP1AR;AP1AR	NM_001128426;NM_018569	0.000190614	0.015418	-0.112302	0.317621	0.429923	8034	TSS1500	S_Shore
cg10403753	PINLYP;PINLYP	NM_001193621;NM_001193622	7.93e-05	0.0105915	-0.0896083	0.275442	0.36505	8038	TSS1500
cg26405097	JARID2	NM_004973	3.86e-06	0.00407793	-0.112175	0.347429	0.459604	8044	5'UTR
cg09592846			0.000173178	0.0147822	-0.0862699	0.245417	0.331687	8047
cg06321925	MIR181A2HG;NR6A1;NR6A1;NR6A1	NR_038975;NM_001278546;NM_001489;NM_033334	0.000106752	0.0119365	-0.0862423	0.164591	0.250833	8052	TSS200
cg20897936	SCAND3;SCAND3	NM_052923;NM_052923	2.44e-05	0.00660647	-0.0862251	0.204039	0.290264	8060	TSS1500	N_Shore
cg15549973	C1orf204	NM_001134233	8.9e-06	0.004769	-0.086222	0.208359	0.294581	8061	3'UTR	N_Shore
cg27507960	HIST1H3E	NM_003532	1.69e-05	0.00585072	-0.111075	0.344183	0.455258	8066	TSS200	N_Shore
cg26992486	FAM65B	NM_001286446	1.25e-06	0.00342542	-0.105084	0.325335	0.430419	8093
cg06761398	CLASP2;CLASP2	NM_001207044;NM_015097	0.000193267	0.0155128	-0.120384	0.228813	0.349197	8096	TSS200
cg19426522			6.04e-06	0.00427941	-0.118976	0.369768	0.488745	8102		S_Shore
cg25730208	MAP3K9;MAP3K9;MAP3K9;MAP3K9	NM_001284230;NM_033141;NM_001284232;NM_001284231	1.09e-05	0.00511106	-0.107424	0.332903	0.440327	8103	5'UTR
cg27613273	MAML2	NM_032427	0.000193688	0.015516	-0.106222	0.284377	0.390599	8111
cg04074835	ACCS;ACCS	NM_001127219;NM_032592	0.000194459	0.0155471	-0.135053	0.299657	0.43471	8128	5'UTR	S_Shore
cg19636302	OPA3	NM_001017989	7.75e-05	0.0104913	-0.105139	0.325935	0.431074	8131		Island
cg15446280	HBS1L;HBS1L;HBS1L	NM_006620;NM_001145158;NM_001145207	0.000125067	0.0127985	-0.0875776	0.269902	0.357479	8141	5'UTR
cg14194631	HIF1A;HIF1A;HIF1A	NM_181054;NM_001530;NM_001243084	3.7e-06	0.00406682	-0.139564	0.436087	0.575652	8145	5'UTR
cg25565730	ESR1	NM_001122742	1.02e-06	0.00328088	-0.0860544	0.203362	0.289417	8146	5'UTR
cg16611352	P2RX1	NM_002558	9.83e-06	0.0048863	-0.0860411	0.246439	0.33248	8150	1stExon
cg11930926			3.02e-05	0.00718445	-0.0860237	0.161884	0.247908	8156		N_Shore
cg04529938	SLC16A5	NM_004695	1.32e-05	0.00543156	-0.086018	0.255901	0.341919	8159	TSS1500	Island
cg11018013	CTNNBIP1;CTNNBIP1	NM_020248;NM_001012329	1.71e-05	0.00587216	-0.101281	0.313917	0.415198	8164	3'UTR
cg00423486	RERE;RERE	NM_012102;NM_001042681	2.11e-05	0.00632623	-0.0991895	0.307239	0.406428	8166	5'UTR
cg06501295			0.000195986	0.0155943	-0.110764	0.300081	0.410845	8167	3'UTR	N_Shelf
cg17339910	RUNX1	NM_001754	2.72e-06	0.0037635	-0.0859946	0.165696	0.251691	8170	3'UTR	Island
cg04839764			7.68e-07	0.00315875	-0.0859928	0.229978	0.315971	8171		S_Shore
cg07590929	ESRP2	NM_024939	4.05e-05	0.0080529	-0.0985808	0.30533	0.403911	8171	3'UTR	Island
cg01138652	ARVCF	NM_001670	7.44e-06	0.00453402	-0.103914	0.322566	0.42648	8187	3'UTR	N_Shore
cg09958402	ATP10A	NM_024490	7.19e-07	0.00315875	-0.121366	0.378667	0.500033	8211
cg14353148			0.000198435	0.0157027	-0.103716	0.200059	0.303774	8211	5'UTR
cg16802842	HINT3	NM_138571	1.31e-05	0.00542455	-0.120608	0.376283	0.496892	8216	5'UTR
cg25140663			3.9e-06	0.00407793	-0.0982465	0.304733	0.40298	8225	3'UTR
cg24340021	IDE	NM_004969	0.00017205	0.0147304	-0.116516	0.363271	0.479788	8226	3'UTR
cg02790152	PARVB;PARVB;PARVB;PARVB	NM_001243385;NM_001003828;NM_013327;NM_001243386	0.000199344	0.0157401	-0.0901327	0.260032	0.350165	8230	TSS200
cg00808648	PACS2;PACS2	NM_015197;NM_001100913	1.72e-05	0.00587216	-0.102519	0.318451	0.42097	8231	TSS1500	N_Shore
cg13284422			2.68e-05	0.00686199	-0.0858775	0.174068	0.259945	8231		S_Shelf
cg14219124	APLP2;APLP2;APLP2;APLP2;APLP2;APLP2	NR_024516;NR_024515;NM_001142276;NM_001642;NM_001142277;NM_001142278	6.09e-05	0.00943882	-0.0858762	0.191915	0.277791	8232	5'UTR	N_Shore
cg09099868			0.000106255	0.0119208	-0.104795	0.325789	0.430584	8234		N_Shore
cg22544863	PGLYRP2	NM_052890	1.98e-05	0.00621211	-0.0858577	0.144451	0.230309	8243		Island
cg12475507	TP73;WDR8	NM_005427;NM_017818	5.99e-05	0.00940461	-0.0858462	0.24427	0.330116	8248	TSS1500	Island
cg03484476	COLEC12	NM_130386	5.75e-05	0.00927781	-0.098499	0.305693	0.404192	8249
cg01588493			6.56e-07	0.00315875	-0.0858424	0.216162	0.302004	8250
cg05832593	OTP	NM_032109	3.31e-05	0.00743803	-0.0913848	0.28296	0.374345	8260	3'UTR	N_Shore
cg00434461	FLJ42709;FLJ42709;FLJ42709	NR_021490;NR_021491;NR_015369	0.000200825	0.0157885	-0.0938478	0.19634	0.290187	8264	3'UTR	N_Shore
cg16571137	BACH2;BACH2	NM_021813;NM_001170794	2.71e-06	0.0037635	-0.12484	0.39033	0.51517	8271	5'UTR
cg15159104	MAP1A;MAP1A	NM_002373;NM_002373	8.02e-07	0.00320989	-0.0858051	0.227354	0.31316	8278	1stExon
cg05211862	SPTLC2	NM_004863	1.11e-05	0.0051206	-0.139177	0.436451	0.575628	8282
cg01233934	PRDM13	NM_021620	0.000201382	0.0157996	-0.14416	0.427377	0.571536	8282		N_Shore
cg06498519			1.73e-05	0.00588567	-0.0857983	0.226412	0.31221	8282	TSS1500
cg13890428			0.000201454	0.0158013	-0.0911348	0.27452	0.365654	8284	5'UTR	N_Shelf
cg21362410	MARK2;MARK2;MARK2;MARK2	NM_001039469;NM_001163297;NM_004954;NM_001163296	4.61e-05	0.00847622	-0.0857865	0.223349	0.309136	8294	TSS1500
cg09032957	LDLRAD4;LDLRAD4	NM_181482;NM_181481	0.000201867	0.0158091	-0.109507	0.304762	0.414269	8297
cg14573649	GABRR2	NM_002043	1.89e-05	0.00607441	-0.0933499	0.289701	0.383051	8312
cg18743695	RAB22A;PPP4R1L	NM_020673;NR_003505	0.000106456	0.0119212	-0.132926	0.416883	0.549809	8327	TSS1500	N_Shore
cg23820828	OSR2;OSR2	NM_053001;NM_001142462	0.00020307	0.0158458	-0.087426	0.183662	0.271088	8327	TSS1500	N_Shore
cg13286786	OPRM1;IPCEF1;IPCEF1;IPCEF1	NM_001008503;NM_001130700;NM_015553;NM_001130699	4.24e-05	0.00820222	-0.0879985	0.272603	0.360601	8329	3'UTR
cg10394832	C1orf88	NM_181643	3.79e-06	0.0040756	-0.0856767	0.225481	0.311158	8343	5'UTR	Island
cg06023006			4.02e-05	0.00803709	-0.096787	0.301085	0.397872	8351
cg27631389	MICAL2	NM_014632	0.000188817	0.0153585	-0.104929	0.327339	0.432268	8355	TSS1500
cg14939082	C10orf26;C10orf26;C10orf26	NM_017787;NM_001083913;NM_017787	1.68e-05	0.00583937	-0.0856496	0.230338	0.315987	8360	TSS200
cg02218381	SLC11A2;SLC11A2;SLC11A2;SLC11A2;SLC11A2;SLC11A2;SLC11A2;SLC11A2;SLC11A2	NM_001174130;NM_001174129;NM_000617;NM_001174128;NM_001174125;NR_033422;NM_001174126;NM_001174127;NR_033421	0.000204859	0.0159126	-0.0937843	0.227653	0.321438	8366	TSS200
cg16238266	TH2LCRR;TH2LCRR	NR_132126;NR_132125	7.43e-06	0.00453198	-0.0856129	0.199473	0.285086	8382	TSS1500	Island
cg24112454	KIAA1409	NM_020818	0.000205718	0.0159431	-0.100827	0.258192	0.359019	8385	TSS1500	N_Shore
cg05624577			0.00020644	0.015961	-0.118522	0.265127	0.383649	8405	5'UTR	Island
cg21202462	SSBP2;SSBP2;SSBP2;SSBP2;SSBP2;SSBP2	NM_001256736;NM_001256735;NM_001256734;NM_001256733;NM_001256732;NM_012446	0.000206904	0.0159912	-0.124215	0.350506	0.474721	8408	3'UTR
cg19190593	LY86;LOC285780	NM_004271;NR_026970	4.97e-06	0.0042455	-0.120059	0.376629	0.496689	8415	TSS1500
cg18208842	FAM150B	NM_001002919	0.000207648	0.0160263	-0.110243	0.338718	0.448961	8418	5'UTR	Island
cg00303541	GRM2;GRM2	NM_000839;NM_001130063	1.01e-05	0.0049135	-0.102645	0.320561	0.423206	8419	5'UTR	Island
cg24455365	PINK1	NM_032409	3.9e-06	0.00407793	-0.0855384	0.224731	0.31027	8421		S_Shore
cg26050864	G0S2	NM_015714	1e-05	0.00490885	-0.100038	0.312205	0.412243	8425	TSS1500	S_Shore
cg19767800	FLJ42709;FLJ42709	NR_021490;NR_021491	9.34e-05	0.0112859	-0.093181	0.290135	0.383316	8428	3'UTR	N_Shore
cg26405020	FES;FES;FES;FES	NM_002005;NM_001143783;NM_001143784;NM_001143785	1.81e-05	0.00595448	-0.0941248	0.293199	0.387324	8433	TSS1500	N_Shore
cg15555206			7.15e-07	0.00315875	-0.105824	0.330963	0.436787	8441
cg10132627	PACSIN2;PACSIN2	NM_001184971;NM_001184970	1.95e-06	0.00363559	-0.0985079	0.307497	0.406005	8453	TSS200
cg25571095	PPARD;PPARD;PPARD;PPARD;PPARD	NM_001171818;NM_177435;NM_006238;NM_001171820;NM_001171819	8.62e-07	0.00320989	-0.110202	0.345341	0.455544	8468	5'UTR
cg19477945	MFN1	NM_033540	3.25e-05	0.00738577	-0.0854367	0.262023	0.34746	8474	TSS1500	N_Shore
cg23609788			0.000192104	0.015473	-0.0854267	0.246289	0.331716	8481
cg20848988	EEPD1	NM_030636	0.000210956	0.0161612	-0.0871202	0.258844	0.345964	8482
cg00483304			0.000211153	0.016163	-0.0918535	0.282708	0.374561	8489	3'UTR	N_Shore
cg14221851			0.000124641	0.0127802	-0.174285	0.552355	0.72664	8500		N_Shore
cg04593523	ETV6	NM_001987	4.1e-07	0.00293142	-0.130072	0.409784	0.539857	8511	5'UTR
cg07801620	CAT	NM_001752	0.00021243	0.016202	-0.0975647	0.210371	0.307936	8520	5'UTR
cg23544971	ZNF397;ZNF397	NM_032347;NM_001135178	3.73e-07	0.00292274	-0.0853385	0.232793	0.318131	8522	TSS1500	N_Shore
cg12412309	FCGRT;FCGRT;FCGRT	NM_004107;NM_001136019;NM_001136019	3.57e-05	0.00768038	-0.115015	0.361362	0.476377	8533	TSS1500	N_Shore
cg23187869	FAM89A	NM_198552	3.02e-05	0.00717997	-0.0893378	0.278471	0.367809	8535	TSS200
cg13303654	ZEB1;ZEB1;ZEB1;ZEB1;ZEB1	NR_024286;NM_001128128;NM_030751;NR_024287;NR_024285	0.000213673	0.0162557	-0.090071	0.263738	0.353809	8541	TSS200	S_Shore
cg16020986	KIAA0513;KIAA0513;KIAA0513;KIAA0513	NM_001286565;NM_001297766;NM_001286566;NM_014732	8.51e-06	0.00468045	-0.0993016	0.310731	0.410032	8541	TSS1500
cg04181892			0.000213678	0.0162557	-0.097312	0.199686	0.296998	8542
cg20500085	EXT1	NM_000127	5.13e-05	0.00888876	-0.0893545	0.278608	0.367963	8542	1stExon	N_Shore
cg14917244	CLU;CLU;CLU	NM_203339;NM_001831;NM_001171138	0.000164041	0.014411	-0.0853077	0.201675	0.286983	8545	5'UTR	N_Shelf
cg05560127			1.3e-05	0.00541834	-0.113107	0.355347	0.468454	8548	3'UTR
cg13127214	GALNT2;GALNT2	NM_001291866;NM_004481	0.000103636	0.0117806	-0.0982152	0.307308	0.405524	8555	5'UTR
cg01269967			1.78e-05	0.00594956	-0.0852782	0.250254	0.335532	8562	TSS1500
cg00512872	CYTH3	NM_004227	0.000118566	0.0125404	-0.0852553	0.261864	0.34712	8569	3'UTR
cg24443099	ITCH;ITCH;ITCH	NM_001257137;NM_031483;NM_001257138	0.000101117	0.0116568	-0.0992709	0.310966	0.410237	8575	TSS1500
cg16111244	AKAP13;AKAP13;AKAP13	NM_007200;NM_006738;NM_001270546	0.00013198	0.0131119	-0.0852188	0.204201	0.28942	8581	5'UTR
cg09183781	PARVB;PARVB;PARVB;PARVB	NM_001243385;NM_001003828;NM_013327;NM_001243386	1.8e-05	0.00595125	-0.0852098	0.221551	0.306761	8585	TSS1500
cg14769943	MSX1	NM_002448	1.8e-05	0.00595125	-0.0852016	0.235075	0.320277	8588	TSS200	N_Shore
cg25154482	RNF130	NM_018434	0.000132673	0.0131366	-0.0954891	0.298867	0.394356	8588		N_Shore
cg26190348	HK2	NM_000189	1.29e-05	0.00539493	-0.085199	0.25241	0.337609	8590	5'UTR	S_Shore
cg00763170			1.79e-05	0.00595125	-0.0851978	0.258725	0.343923	8592
cg21136499	LFNG	NM_001166355	2.45e-05	0.0066145	-0.108447	0.341075	0.449522	8618	TSS200
cg19275653	WIPF1	NM_001077269	4.02e-05	0.00803709	-0.0941965	0.294944	0.38914	8619	5'UTR
cg20445774	SYNGAP1	NM_006772	1.13e-05	0.0051375	-0.0851164	0.181255	0.266371	8626	ExonBnd	S_Shelf
cg04605681	SH3TC1	NM_018986	4.56e-06	0.00421304	-0.085104	0.257802	0.342906	8637	5'UTR
cg07759992	VPS13D;VPS13D	NM_018156;NM_015378	1.22e-05	0.00525935	-0.129668	0.410005	0.539673	8640	TSS1500
cg16804428	FOXP1;FOXP1;FOXP1;FOXP1;FOXP1	NM_001244816;NM_001244808;NM_032682;NM_001244810;NM_001012505	3.91e-06	0.00407793	-0.134549	0.425827	0.560376	8642	3'UTR
cg01162865			1.55e-05	0.00566774	-0.0850857	0.226573	0.311659	8646	5'UTR
cg01018477			0.000191298	0.0154387	-0.0850603	0.202654	0.287714	8658		N_Shore
cg04127742	TVP23C-CDRT4;TVP23C-CDRT4;TVP23C	NR_037924;NM_001204478;NM_145301	2.6e-05	0.00676189	-0.138759	0.439685	0.578444	8659	3'UTR
cg11921583	ARHGAP15	NM_018460	0.000219212	0.0164475	-0.106398	0.189966	0.296364	8661	5'UTR
cg27112972			0.000101521	0.0116682	-0.0920668	0.288449	0.380516	8671	5'UTR	N_Shore
cg12733607	C10orf140	NM_207371	6.32e-05	0.00957538	-0.0850362	0.161148	0.246185	8674	TSS1500	N_Shore
cg27496339	BLVRA	NM_000712	0.000220216	0.0164854	-0.0888357	0.170361	0.259197	8679	5'UTR
cg17203037	TBC1D16	NM_019020	2.43e-05	0.00659882	-0.0850199	0.247536	0.332556	8686	TSS1500	S_Shore
cg09287629			0.000169123	0.0146088	-0.0850124	0.263987	0.348999	8691	5'UTR	Island
cg16108059	TSHR;TSHR;TSHR;TSHR;TSHR;TSHR	NM_001018036;NM_000369;NM_001142626;NM_001018036;NM_001142626;NM_000369	0.000151186	0.0139067	-0.108158	0.340862	0.44902	8696	5'UTR	S_Shore
cg17592028	NR4A3;NR4A3;NR4A3	NM_173200;NM_173199;NM_006981	7.74e-06	0.00459723	-0.0883499	0.276653	0.365002	8702	5'UTR	S_Shore
cg24715264	VDR;VDR;VDR	NM_001017536;NM_000376;NM_001017535	3.53e-05	0.00764207	-0.0849796	0.242849	0.327829	8708	TSS200
cg19966745			3.32e-05	0.00744406	-0.101775	0.320315	0.42209	8714
cg16927415	ZNF827;ZNF827	NM_001306215;NM_178835	0.000222269	0.0165652	-0.108783	0.273153	0.381936	8718	3'UTR
cg07035320	CLSTN1;CLSTN1	NM_014944;NM_001009566	8.48e-06	0.00467712	-0.0849594	0.213122	0.298082	8725	TSS1500	S_Shore
cg18337222	C3orf26;FILIP1L;MIR548G;FILIP1L;FILIP1L	NM_032359;NM_182909;NR_031662;NM_014890;NM_001042459	0.000222412	0.0165652	-0.0923723	0.282821	0.375193	8725	TSS1500	S_Shore
cg17187869	TICAM2;TMED7-TICAM2;TMED7-TICAM2;LOC101927100;LOC101927100	NM_021649;NM_001164468;NM_001164469;NR_109875;NR_109874	1.29e-05	0.00539864	-0.101607	0.319977	0.421584	8736	TSS1500	S_Shore
cg07959070	C22orf34	NR_026997	9.06e-06	0.00478225	-0.198987	0.636245	0.835232	8737	5'UTR	Island
cg16163850	SNCAIP;SNCAIP;SNCAIP;SNCAIP;SNCAIP;SNCAIP	NM_001308109;NM_005460;NM_001308107;NM_001242935;NM_001308100;NR_131762	4.49e-05	0.00839143	-0.0894054	0.280386	0.369792	8743	TSS1500	N_Shore
cg08107327	HIPK1-AS1;HIPK1-AS1;HIPK1;HIPK1	NR_110725;NR_110726;NM_152696;NM_198268	1.49e-06	0.00350011	-0.123978	0.392735	0.516713	8749	3'UTR	N_Shore
cg23439009	LIMK1;LIMK1	NM_002314;NM_001204426	0.000100099	0.0116303	-0.0852139	0.266833	0.352046	8750	3'UTR
cg08115465	MIR3134;SUSD1;SUSD1;SUSD1	NR_036085;NM_022486;NM_001282643;NM_001282640	2.58e-05	0.00675259	-0.0849055	0.245374	0.33028	8750	TSS200
cg20281573	TRIM36;TRIM36;TRIM36;TRIM36	NM_001300752;NM_018700;NM_001017398;NM_001017397	4.28e-05	0.00824758	-0.0848554	0.254642	0.339497	8777	TSS1500	S_Shore
cg04227949	VOPP1	NM_030796	0.000208407	0.0160463	-0.0848445	0.232949	0.317793	8786	TSS1500	S_Shore
cg07707114	HIPK3;HIPK3;HIPK3;HIPK3	NM_005734;NM_001048200;NM_001278163;NM_001278163	4.25e-06	0.00411545	-0.0858111	0.269155	0.354966	8794	TSS1500	N_Shore
cg14032009	AZIN1-AS1;AZIN1-AS1	NR_126339;NR_126338	0.000226388	0.0167138	-0.0969251	0.221864	0.318789	8802	5'UTR
cg12504912	FOXN3	NM_001085471	0.000226791	0.0167264	-0.114815	0.27283	0.387645	8811	5'UTR	N_Shelf
cg12916466			3.15e-05	0.00731809	-0.0890558	0.279949	0.369004	8812
cg20116800			0.000144712	0.0136724	-0.0847962	0.216901	0.301697	8816		N_Shelf
cg07235635	GATAD2A	NM_017660	8.62e-05	0.0109564	-0.084787	0.252275	0.337062	8820	5'UTR
cg10671063			6.34e-06	0.00431265	-0.102884	0.325109	0.427993	8822
cg01729837	PALM;PALM	NM_002579;NM_001040134	0.000162991	0.0143699	-0.10373	0.327868	0.431598	8823		Island
cg09947985	CLEC2B	NM_005127	0.000227563	0.0167549	-0.10616	0.310917	0.417077	8826	TSS1500
cg23075337	NXPH1	NM_152745	5.65e-05	0.00921094	-0.0847648	0.205704	0.290469	8827	5'UTR	N_Shore
cg26315894	RNF166;RNF166;RNF166	NM_178841;NM_001171815;NM_001171816	0.000227656	0.0167579	-0.122442	0.378923	0.501365	8828	5'UTR	S_Shore
cg25353896	PARVG;PARVG	NR_024427;NM_001137605	4.61e-05	0.00847951	-0.0847613	0.229128	0.313889	8830	TSS200
cg23575571	PDE4DIP;PDE4DIP;NBPF20;NBPF9	NM_001198832;NM_022359;NM_001278267;NM_001277444	9.16e-05	0.0112014	-0.0904809	0.284856	0.375337	8839	3'UTR
cg16768949			0.000228435	0.0167906	-0.0849675	0.175493	0.260461	8841
cg06102120	LINC00299	NR_034135	1.21e-05	0.00524994	-0.0847355	0.179916	0.264652	8843	3'UTR
cg01822557	ATG4C;ATG4C	NM_178221;NM_032852	2.06e-05	0.0062935	-0.0875728	0.275505	0.363078	8855	5'UTR
cg17636752	RUNX2;RUNX2;RUNX2	NM_001015051;NM_001024630;NM_004348	0.000229174	0.0168144	-0.103838	0.252082	0.355921	8857		S_Shore
cg17143945	FBXW8;FBXW8	NM_012174;NM_153348	0.000229501	0.0168327	0.129121	0.400941	0.27182	8860
cg26584120	MAD1L1;MAD1L1;MAD1L1	NM_003550;NM_001013837;NM_001013836	0.000230877	0.0168836	-0.0877618	0.238316	0.326078	8886	3'UTR	N_Shore
cg26817092			6.2e-06	0.00427941	-0.0846289	0.186331	0.27096	8902
cg24702341	GTF2IRD1;GTF2IRD1	NM_016328;NM_005685	2.5e-05	0.00666833	-0.0907574	0.28634	0.377097	8903	5'UTR	S_Shore
cg08279186	SIPA1L1;SIPA1L1;SIPA1L1;SIPA1L1;SIPA1L1	NM_001284247;NM_001284246;NM_001284246;NM_015556;NM_001284245	0.000111589	0.0121592	-0.111252	0.353275	0.464527	8904	1stExon
cg16052228	VGLL4;VGLL4	NM_001284390;NM_014667	2.86e-06	0.00378647	-0.084621	0.197342	0.281963	8905	TSS1500	N_Shore
cg01555113			6.14e-05	0.00946708	-0.0846199	0.169836	0.254455	8907	3'UTR
cg01521220	MIR1203;SKAP1;SKAP1	NR_031607;NM_003726;NM_001075099	1.06e-05	0.00503936	-0.100752	0.319055	0.419806	8912	1stExon
cg19903196			0.000232616	0.0169526	-0.0986781	0.179477	0.278156	8916
cg03103338			7.62e-05	0.0104205	-0.0845666	0.236305	0.320872	8933	TSS1500
cg09567915	LOC285830;LOC285830	NR_026972;NR_026973	4.55e-05	0.00843342	-0.0892451	0.281778	0.371023	8944	TSS1500	S_Shore
cg20427538	DNAI2;DNAI2	NM_001172810;NM_023036	0.000120696	0.0126281	-0.0845496	0.210871	0.295421	8945	5'UTR
cg13237349	MYT1L;MYT1L	NM_001303052;NM_015025	0.00023441	0.0170232	-0.0847423	0.260338	0.345081	8947
cg16732787	DUSP5P	NR_002834	0.000229091	0.0168141	-0.114569	0.364611	0.47918	8948		Island
cg24897833	ETV6;RNU6-19P	NM_001987;NR_046487	0.000234454	0.0170232	-0.091292	0.240061	0.331353	8949	5'UTR
cg20253872	AMPD2;AMPD2;AMPD2	NM_139156;NM_004037;NM_203404	2.19e-06	0.00363559	-0.101449	0.321755	0.423204	8953	1stExon	S_Shelf
cg03294491	SMAD2;SMAD2;SMAD2	NM_005901;NM_001135937;NM_001003652	7.15e-05	0.0101656	-0.0845111	0.178251	0.262762	8961	TSS1500	S_Shore
cg23652065	NREP;NREP;NREP;NREP;NREP;NREP;NREP;NREP;NREP;NREP;NREP	NM_004772;NM_001142482;NM_001142481;NM_001142480;NM_001142479;NM_001142478;NM_001142477;NM_001142476;NM_001142483;NM_001142475;NM_001142474	6.16e-06	0.00427941	-0.12598	0.402042	0.528022	8962	3'UTR	N_Shore
cg14754555	GPD2;GPD2;GPD2	NM_001083112;NM_000408;NM_001083112	1.83e-05	0.00599097	-0.133811	0.427676	0.561487	8964	TSS1500	N_Shore
cg25941963			0.0001449	0.0136787	-0.102052	0.323804	0.425856	8965	1stExon
cg14458619	PTPRD;PTPRD	NM_002839;NM_130391	0.000235082	0.0170327	-0.111359	0.236616	0.347976	8966	TSS1500	Island
cg24348573	IL15RA;IL15RA	NM_172200;NM_002189	0.000235391	0.0170444	-0.0916491	0.279563	0.371212	8974	TSS1500	S_Shore
cg06751366			4.23e-06	0.00411272	-0.0844694	0.20587	0.290339	8986	5'UTR	S_Shore
cg04895345	STARD13;STARD13	NM_052851;NM_178006	3.7e-06	0.00406682	-0.0844522	0.169984	0.254436	8991	TSS200
cg01900413	ETS1	NM_001143820	5.65e-06	0.00427941	-0.0844482	0.205326	0.289774	8992	3'UTR	Island
cg23006227			0.0001056	0.0118766	-0.104639	0.332564	0.437203	8992		S_Shore
cg00182149	KLHL26	NM_018316	0.000236456	0.0170735	-0.0863136	0.259358	0.345672	8998		N_Shore
cg12114888	OXR1;OXR1	NM_181354;NM_018002	0.000236882	0.017081	-0.138579	0.267833	0.406412	9012	5'UTR
cg05826295			0.000237549	0.0171045	-0.0882001	0.237118	0.325318	9025
cg02979520	PLXNB1;PLXNB1	NM_002673;NM_001130082	1.4e-05	0.00551626	-0.0953953	0.302596	0.397992	9033	TSS1500	S_Shore
cg21226516	NR4A2	NM_006186	5.63e-06	0.00427623	-0.117842	0.376277	0.494119	9048	5'UTR	S_Shore
cg16415959	TXNDC11;TXNDC11	NM_015914;NM_001303447	0.000238728	0.0171336	-0.0958563	0.240464	0.336321	9054	TSS1500
cg20031678	ZNF765	NM_001040185	1.02e-05	0.00493742	-0.134659	0.431679	0.566338	9066	TSS1500	N_Shore
cg09645336	C5orf43	NM_001048249	0.000184924	0.0152441	-0.0848093	0.268322	0.353131	9080	TSS1500	S_Shore
cg13226160	MAPRE2;MAPRE2;MAPRE2;MAPRE2;MAPRE2	NM_001143826;NM_001143827;NR_046177;NM_014268;NM_001256420	0.000117826	0.0124967	-0.0842711	0.265861	0.350132	9083	5'UTR
cg06080874			6.12e-05	0.00945581	-0.0994856	0.316514	0.416	9084		Island
cg23873281			4.35e-06	0.00412756	-0.0982015	0.312376	0.410578	9090	3'UTR
cg26112639	NLRP3;NLRP3;NLRP3;NLRP3;NLRP3	NM_001127462;NM_001079821;NM_004895;NM_183395;NM_001127461	2.73e-05	0.00689248	-0.0842438	0.265825	0.350069	9098	5'UTR
cg09915396	RAP1GAP2;RAP1GAP2	NM_015085;NM_001100398	7.24e-05	0.0102071	-0.0842127	0.262113	0.346326	9113
cg20855303	REPS2;REPS2	NM_004726;NM_001080975	7.33e-06	0.00453198	-0.104428	0.333003	0.437431	9114	5'UTR	Island
cg06083560	MSI2;MSI2	NM_138962;NM_170721	7.47e-07	0.00315875	-0.0842033	0.202525	0.286729	9118
cg17921871	SORD;SORD	NR_034039;NM_003104	0.000127118	0.012889	-0.0841809	0.252143	0.336324	9128	3'UTR
cg15824675			1.41e-06	0.00345783	-0.08418	0.198349	0.282529	9129
cg09430854	ZFYVE28;ZFYVE28;ZFYVE28;ZFYVE28	NM_001172656;NM_020972;NM_001172658;NM_001172657	6.15e-05	0.00946708	-0.0841711	0.225534	0.309705	9133		N_Shore
cg19761254			3.01e-05	0.00716571	-0.0900357	0.285832	0.375867	9134
cg06158978	XRCC1	NM_006297	2.76e-07	0.00291618	-0.109477	0.349797	0.459274	9143
cg00061575	RTKN;RTKN;RTKN	NM_033046;NM_001015055;NM_001015056	3.52e-05	0.00764162	-0.0841505	0.211767	0.295917	9147	5'UTR	N_Shore
cg17967483	MLXIP	NM_014938	1.41e-06	0.00345783	-0.0948207	0.301661	0.396481	9148	TSS1500	N_Shore
cg17432321			9.61e-05	0.0114156	-0.0841483	0.183149	0.267297	9149
cg14244576	TRPS1;TRPS1	NM_001282903;NM_014112	2.83e-06	0.00378586	-0.0872402	0.276875	0.364116	9160	TSS1500	S_Shore
cg00413544			5.82e-05	0.00931029	-0.0841282	0.217027	0.301155	9162	3'UTR	S_Shore
cg11329713	PLEKHO1;PLEKHO1;PLEKHO1	NM_001304722;NM_001304724;NM_016274	8.77e-05	0.0110319	-0.0881287	0.279889	0.368018	9172	TSS1500	N_Shore
cg20219381	RGS22	NM_015668	0.000200536	0.0157844	-0.0910359	0.289464	0.3805	9173	TSS1500	Island
cg13253847	BZRAP1;BZRAP1	NM_004758;NM_024418	6.02e-06	0.00427941	-0.0840974	0.236388	0.320485	9183		Island
cg27389764	FAM114A1;FAM114A1;MIR574	NM_138389;NR_033290;NR_030300	1.2e-05	0.00522087	-0.0840891	0.213456	0.297545	9190	TSS1500	N_Shore
cg15511801			0.000138738	0.0133923	-0.0840861	0.198107	0.282193	9192		Island
cg02145916	PVT1	NR_003367	1.04e-07	0.00291618	-0.0988753	0.315385	0.41426	9197	TSS1500	Island
cg24895173	SLFN12L	NM_001145027	2.01e-05	0.00624504	-0.104325	0.333403	0.437727	9207
cg17220690			0.000247362	0.0174527	-0.0858618	0.249631	0.335493	9209
cg12331932	CD300A;CD300A	NM_007261;NM_007261	0.000247409	0.0174527	-0.106062	0.15426	0.260322	9211	5'UTR
cg10133908	#N/A	?	8.81e-07	0.00321833	-0.0840541	0.165949	0.250003	9215	?	?
cg21727049	LOC102724050;LOC102724050	NR_120487;NR_120486	0.000247695	0.0174559	-0.0842003	0.225273	0.309473	9221	TSS1500
cg24402894			3.79e-05	0.00783949	-0.138577	0.446424	0.585001	9225
cg00123104	CLSTN1;CLSTN1	NM_014944;NM_001009566	0.000178941	0.015	-0.0855439	0.271779	0.357323	9230	TSS1500	S_Shore
cg24611214	LNPEP;LNPEP	NM_175920;NM_005575	0.000248501	0.0174857	-0.103115	0.290514	0.393628	9234	TSS1500
cg27577554			0.000248662	0.0174862	-0.147932	0.359786	0.507718	9241
cg05086084			3.87e-05	0.00791028	-0.117269	0.376446	0.493715	9247	TSS1500	S_Shore
cg23266840	DNAJC5B	NM_033105	7.39e-05	0.0102823	-0.0839924	0.238151	0.322144	9253	5'UTR
cg19764764	LINC00838	NR_038932	0.000130566	0.0130371	-0.0927449	0.295683	0.388428	9255	TSS1500
cg05614059	PTGER2	NM_000956	0.000249466	0.0175162	-0.092346	0.283235	0.375581	9255	TSS1500	N_Shore
cg20460227			5.62e-05	0.00919512	-0.120056	0.38595	0.506006	9278
cg27324117			9.3e-06	0.00484812	-0.0881779	0.280827	0.369004	9279		S_Shore
cg10765212	COL5A2	NM_000393	1.76e-05	0.00591941	-0.0937063	0.299157	0.392864	9292	TSS200
cg05618982	SNX21;SNX21;SNX21;SNX21	NM_152897;NM_001042633;NM_001042632;NM_033421	8.46e-06	0.00467712	-0.0839284	0.218065	0.301993	9294	5'UTR	N_Shore
cg16217803	CHST2	NM_004267	0.000251245	0.0175639	-0.0913308	0.231438	0.322768	9295	TSS1500	S_Shore
cg12299554	MCTP2;MCTP2	NM_001159643;NM_018349	0.000251659	0.0175808	-0.0918527	0.243802	0.335654	9302	TSS1500
cg27288272	SLC16A14	NM_152527	0.000128088	0.0129255	-0.0839131	0.168019	0.251932	9303	TSS1500	S_Shore
cg21332500			8.42e-05	0.0108655	-0.0947236	0.302703	0.397426	9310	3'UTR	S_Shore
cg26569449	C8orf88	NM_001190972	4e-05	0.00802609	-0.122043	0.392938	0.51498	9319	TSS1500	S_Shore
cg13441891	KIAA0182;KIAA0182	NM_001134473;NM_014615	0.000118899	0.0125573	-0.0936251	0.299299	0.392924	9338	5'UTR	Island
cg07373618	SMYD4	NM_052928	2.39e-05	0.00657227	-0.111834	0.359497	0.471332	9342
cg26618437	HGSNAT	NM_152419	1.29e-05	0.00540485	-0.0838253	0.139382	0.223208	9354	TSS1500	N_Shore
cg22986178	KLC2;RAB1B;KLC2;KLC2;KLC2	NM_001134774;NM_030981;NM_001134776;NM_022822;NM_001134775	2.17e-05	0.00635216	-0.0838247	0.195825	0.279649	9356	3'UTR	Island
cg02921273			4.31e-05	0.00826523	-0.10955	0.352131	0.461681	9357
cg04209573	CEACAM21	NM_001288773	0.000254506	0.0176617	-0.0855051	0.226365	0.31187	9364	TSS1500
cg23073126	ITGA2;ITGA2;ITGA2;ITGA2;ITGA2;ITGA2	NR_073103;NR_073107;NR_073106;NR_073105;NR_073104;NM_002203	5.21e-05	0.00890803	-0.0838025	0.14729	0.231092	9366	TSS200	S_Shore
cg07659892			2.2e-07	0.00291618	-0.0838007	0.204251	0.288052	9367
cg13019673			0.00025464	0.0176656	-0.0972016	0.259072	0.356274	9367
cg13643180	HCG4	NR_002139	0.000255473	0.0177027	-0.0946323	0.287455	0.382087	9378	5'UTR	S_Shore
cg09643312	CD302	NM_014880	0.000133935	0.0131932	-0.117289	0.377947	0.495236	9379	TSS1500	S_Shore
cg08965235	LTBP3;LTBP3;LTBP3;LTBP3	NM_001164266;NM_001130144;NM_021070;NM_001164266	0.000255811	0.0177121	-0.090627	0.159155	0.249782	9383	1stExon	Island
cg14781605	ALPL	NM_000478	0.000255826	0.0177121	-0.0848845	0.210213	0.295098	9385	5'UTR
cg26163234	TTC23;TTC23;TTC23;TTC23;TTC23;TTC23;TTC23;TTC23;TTC23;TTC23;TTC23;TTC23;TTC23;TTC23	NM_001040657;NM_001040657;NM_022905;NM_001040658;NM_001040656;NM_001040655;NM_001040656;NM_001040658;NM_001040660;NM_001040655;NM_001040659;NM_001040659;NM_022905;NM_001040660	0.000255956	0.0177135	-0.103175	0.146255	0.24943	9389	3'UTR	N_Shore
cg17541568	EPS15L1;EPS15L1;EPS15L1;EPS15L1;EPS15L1;EPS15L1	NR_047665;NM_001258374;NR_047666;NM_021235;NM_001258375;NM_001258376	3.09e-07	0.00291618	-0.119672	0.385954	0.505627	9389
cg22566142	LNPEP;LNPEP	NM_005575;NM_175920	0.00025604	0.0177174	-0.11845	0.327968	0.446418	9391	TSS200
cg24300099	LMO1;LMO1;LMO1	NR_073006;NM_002315;NM_001270428	1.22e-05	0.00525215	-0.0837429	0.24076	0.324503	9395	3'UTR	N_Shelf
cg24051242	LRP5	NM_002335	5.96e-05	0.00939875	-0.0864244	0.276011	0.362436	9395
cg00336700			4.68e-05	0.00851917	-0.0837328	0.250883	0.334616	9400	3'UTR	N_Shore
cg06478504	HDAC4	NM_006037	0.000256811	0.0177499	-0.0902983	0.19744	0.287738	9402	5'UTR
cg10050661	KRT222	NM_152349	0.000252451	0.0175983	-0.0837211	0.221889	0.30561	9407	TSS200
cg27651321	ITPKB-IT1;ITPKB	NR_103784;NM_002221	9.45e-05	0.0113551	-0.108123	0.347883	0.456006	9408	3'UTR
cg03081045	ANAPC10;ANAPC10;ANAPC10;ANAPC10;ANAPC10;ANAPC10;ANAPC10;ANAPC10;ANAPC10	NR_046345;NM_014885;NM_001256708;NM_001256707;NM_001256706;NM_001256709;NM_001256712;NM_001256711;NM_001256710	5.02e-05	0.00881984	-0.0964182	0.309158	0.405576	9413	3'UTR
cg12919527	MKNK1;MKNK1;MKNK1;MKNK1;MKNK1	NM_001135553;NM_198973;NM_003684;NR_024176;NR_024174	5.53e-06	0.00426581	-0.0937217	0.300234	0.393956	9414	3'UTR
cg11177833	GLTPD2	NM_001014985	7.09e-06	0.00447868	-0.109173	0.35141	0.460584	9418	1stExon	Island
cg13186580	HPSE;HPSE;HPSE;HPSE	NM_001199830;NM_001098540;NM_006665;NM_001166498	5.49e-07	0.00312916	-0.0837023	0.185661	0.269364	9419
cg00064778			0.000107613	0.0119779	-0.086973	0.277969	0.364942	9429		N_Shore
cg14603031	LFNG;LFNG;LFNG;LFNG	NM_001166355;NM_001040167;NM_001040168;NM_002304	0.00025817	0.0177749	-0.0883339	0.267736	0.35607	9438	TSS200	N_Shore
cg21480743	KILLIN;KILLIN	NM_001126049;NM_001126049	1.32e-05	0.00543156	-0.0836648	0.220036	0.303701	9439	TSS1500	N_Shore
cg09978533			0.000176723	0.0149355	-0.0901213	0.288513	0.378634	9451	5'UTR	N_Shore
cg14688905	SLC11A2	NM_000617	0.000259357	0.017811	-0.099105	0.222418	0.321523	9461	TSS200
cg10394788	DAB2IP	NM_032552	0.000188569	0.0153481	-0.0836095	0.262975	0.346584	9466	1stExon	Island
cg12838061			0.000100289	0.0116357	-0.0835913	0.233739	0.31733	9471		N_Shore
cg14733053			0.000260569	0.017869	-0.0867234	0.18232	0.269044	9476
cg20972255			4.86e-06	0.00421914	-0.141265	0.458374	0.599639	9477	TSS200	Island
cg20368214	TNK2	NM_005781	1.98e-05	0.00621138	-0.0890179	0.285147	0.374165	9479	3'UTR
cg16284789	IL10	NM_000572	1.68e-05	0.00583937	-0.0835778	0.219519	0.303097	9481	TSS200
cg16021896	GLB1L3	NM_001080407	3.3e-05	0.00742083	-0.0843033	0.269546	0.35385	9481		S_Shore
cg20852250			4.29e-06	0.00412547	-0.0835391	0.252074	0.335613	9503	3'UTR
cg08813908	PLEKHA7	NM_175058	0.000138463	0.0133823	-0.0835249	0.257384	0.340909	9510	3'UTR
cg22063065	SORBS3;SORBS3	NM_001018003;NM_005775	8.84e-05	0.0110514	-0.0835152	0.228514	0.31203	9517	5'UTR	N_Shore
cg16681471	KIAA1462	NM_020848	0.00026272	0.0179293	-0.100333	0.262655	0.362989	9522
cg25519315	PTH2R	NM_001309516	1.25e-05	0.00532314	-0.083509	0.169974	0.253483	9522	5'UTR
cg10142436	EHD4	NM_139265	8.37e-05	0.0108377	-0.0884245	0.283644	0.372068	9528		N_Shelf
cg09151424	FOXP1;FOXP1-AS1;FOXP1;FOXP1;FOXP1;FOXP1;FOXP1	NM_001244812;NR_126463;NM_001244816;NM_001244808;NM_032682;NM_001244810;NM_001012505	0.000263066	0.0179371	-0.109277	0.34334	0.452617	9530	TSS200
cg12312303			0.000160484	0.0142941	-0.0834961	0.232735	0.316231	9532
cg04084126	CLCN3;CLCN3;CLCN3;CLCN3	NM_001243374;NM_001829;NM_001243372;NM_173872	0.000263184	0.0179371	-0.113607	0.314642	0.428249	9534	TSS1500
cg16144395			4.23e-07	0.00293142	-0.118909	0.38505	0.503959	9537
cg07772781			0.000185011	0.0152441	-0.115259	0.372979	0.488238	9544
cg00804354	SH3BP5L	NM_030645	4.04e-05	0.00804436	-0.0834703	0.237899	0.321369	9549	TSS1500
cg16471167	BANP;BANP	NM_017869;NM_079837	2.46e-06	0.00370803	-0.0852922	0.27347	0.358762	9555	5'UTR
cg25621692	MAML3	NM_018717	2.49e-06	0.00370803	-0.139179	0.452601	0.59178	9561
cg03123541	RWDD3;RWDD3	NM_001128142;NM_015485	2.95e-05	0.00711958	-0.127284	0.413271	0.540555	9575	TSS1500	N_Shore
cg15352315	CD302	NM_014880	0.000209546	0.0160936	-0.0834193	0.221214	0.304633	9575	TSS1500	S_Shore
cg26050366	CIITA;CIITA;CIITA;CIITA	NR_104444;NM_000246;NM_001286403;NM_001286402	1.12e-05	0.00513339	-0.101229	0.326687	0.427916	9582	1stExon
cg09526356	PCDH9;PCDH9	NM_203487;NM_020403	5.43e-05	0.00906029	-0.10052	0.324338	0.424858	9583	5'UTR
cg11332163			1.73e-06	0.00358506	-0.0847881	0.272016	0.356804	9584		Island
cg24397360			0.000131815	0.0131056	-0.0833859	0.151456	0.234842	9587	TSS1500
cg19352507	LOC285830;LOC285830	NR_026972;NR_026973	0.000133333	0.0131736	-0.0865907	0.278082	0.364672	9593	TSS1500	S_Shore
cg15125472	HSPB6;C19orf55	NM_144617;NM_001039887	3.79e-06	0.0040756	-0.0833626	0.204255	0.287617	9598	TSS1500	N_Shore
cg22001353	SLC25A13;SLC25A13;SLC25A13	NR_027662;NM_014251;NM_001160210	0.000137713	0.0133449	-0.117105	0.379685	0.49679	9600	3'UTR
cg01880463	C20orf123	NM_080721	5.67e-06	0.00427941	-0.0833072	0.226683	0.30999	9626	TSS1500
cg25129124	KBTBD5	NM_152393	0.000186084	0.0152682	-0.087851	0.282505	0.370356	9628	1stExon	Island
cg09366969	PDE4DIP;PDE4DIP;PDE4DIP	NM_001002811;NM_001002812;NM_014644	1.28e-05	0.0053688	-0.0833023	0.229238	0.312541	9631	TSS1500	S_Shore
cg01286222			0.00026932	0.0181644	-0.100995	0.318466	0.419461	9635
cg25933167	SYTL3;SYTL3;SYTL3;SYTL3;SYTL3;SYTL3;SYTL3;SYTL3	NM_001242395;NM_001242394;NM_001242384;NM_001009991;NM_001242395;NM_001242394;NM_001242384;NM_001009991	7.73e-06	0.00459723	-0.0832912	0.212352	0.295644	9638	5'UTR
cg00074174	AXIN2	NM_004655	9.66e-06	0.00487412	-0.0832844	0.20655	0.289834	9642	1stExon	N_Shore
cg25313204	SLC22A3	NM_021977	0.000269935	0.0181847	-0.0843222	0.230851	0.315173	9646	TSS1500	Island
cg22165175	KCNA2	NM_004974	0.000270294	0.018198	-0.102209	0.189165	0.291374	9652	3'UTR	N_Shore
cg15011899	ARHGEF7;ARHGEF7;ARHGEF7;ARHGEF7;ARHGEF7	NM_001113511;NM_001113513;NM_003899;NM_001113512;NM_145735	0.000270351	0.0181999	-0.116386	0.305214	0.4216	9653	TSS1500
cg10981907	CD6	NM_006725	0.000270399	0.0182012	-0.0880841	0.230301	0.318385	9654	TSS1500	Island
cg21185353	LOC101929771	NR_125989	3.26e-05	0.00739955	-0.0832567	0.214417	0.297674	9656	TSS1500
cg03891590	C10orf140	NM_207371	6.43e-06	0.00433737	-0.083245	0.16587	0.249115	9663	TSS1500	N_Shore
cg06011086			0.000159373	0.0142496	-0.0832412	0.214771	0.298012	9668	5'UTR	S_Shore
cg11948905			2.62e-06	0.00374492	-0.128598	0.418713	0.547311	9681
cg01208318			0.000199479	0.0157412	-0.102697	0.332395	0.435092	9685	TSS200	N_Shelf
cg17083575	FOXK1	NM_001037165	1.79e-05	0.00595125	-0.0867833	0.279351	0.366134	9688	5'UTR
cg22063434			2.84e-05	0.00702103	-0.0831719	0.195058	0.27823	9705		N_Shore
cg19698993	ZNF238	NM_205768	0.000123419	0.0127284	-0.0831647	0.144536	0.227701	9708	TSS1500	Island
cg06098425	SLC25A13;SLC25A13;SLC25A13	NR_027662;NM_014251;NM_001160210	0.00027249	0.0182381	-0.125492	0.314742	0.440235	9709	3'UTR
cg03637901			2.38e-05	0.00656609	-0.0877201	0.282652	0.370372	9716	5'UTR	N_Shore
cg15658306	TREML2	NM_024807	7.05e-05	0.0100903	-0.0831592	0.180468	0.263628	9716	TSS200
cg05403241			0.00027311	0.0182609	-0.10442	0.33337	0.43779	9718
cg06897548	TAB1;TAB1	NM_006116;NM_153497	7.85e-06	0.00461866	-0.113639	0.36921	0.48285	9728	TSS1500
cg22926874	NCMAP;LOC100506985	NM_001010980;NR_109781	1.08e-06	0.00328125	-0.0831462	0.193813	0.276959	9729	TSS1500
cg14510831	LOC101929095	NR_125911	4.02e-06	0.00407793	-0.1094	0.355078	0.464478	9730	3'UTR
cg20727217	SFRP2	NM_003013	0.000100905	0.0116561	-0.0895716	0.288958	0.37853	9737	TSS1500	N_Shore
cg12872311	MN1	NM_002430	0.000142004	0.0135526	-0.08313	0.197777	0.280907	9740	1stExon	Island
cg27632402			1.59e-06	0.00350011	-0.137732	0.449732	0.587464	9740		N_Shore
cg08431985			3.16e-05	0.00732176	-0.0895111	0.28879	0.378302	9741	TSS200	Island
cg00390724			0.000274985	0.0183287	-0.108965	0.240745	0.34971	9748	5'UTR	N_Shore
cg09706122	ATP5G2;ATP5G2	NM_005176;NM_001002031	7.08e-06	0.00447868	-0.0830817	0.163224	0.246305	9775	1stExon	Island
cg01955533	CDKN1A;CDKN1A	NM_000389;NM_078467	0.00027757	0.0184244	-0.0909489	0.221132	0.312081	9790	5'UTR	N_Shore
cg19982230	RAB34;RAB34;RAB34;RAB34;RAB34;RAB34;RAB34	NM_031934;NM_001142624;NR_024579;NM_001142625;NM_001144942;NM_001144943;NR_024575	1.97e-05	0.00619985	-0.0830465	0.226391	0.309438	9797	5'UTR	N_Shore
cg07805604	CCDC106	NM_013301	1.41e-05	0.00551626	-0.0915607	0.296119	0.38768	9803	TSS200	N_Shore
cg07241717	PACSIN2	NM_001184970	1.98e-06	0.00363559	-0.105379	0.342344	0.447724	9805	5'UTR	N_Shore
cg26289525	RNF121;RNF121;RNF121;RNF121	NR_024147;NR_024148;NM_001300926;NM_018320	3.35e-06	0.00395982	-0.104432	0.33925	0.443682	9819	3'UTR
cg23566333	FAXDC2	NM_032385	8.02e-05	0.0106356	-0.0897043	0.290026	0.379731	9822	1stExon
cg00213487	PPCDC;PPCDC;PPCDC;PPCDC;PPCDC;PPCDC;PPCDC	NM_021823;NM_001301105;NM_001301104;NM_001301101;NM_001301102;NM_001301103;NR_125369	1.19e-05	0.00521758	-0.098238	0.318722	0.41696	9837	3'UTR
cg24806778			8.68e-06	0.00473537	-0.123191	0.40237	0.525561	9850
cg07239716	DUSP6;DUSP6	NM_001946;NM_022652	0.00028246	0.0186103	-0.0882794	0.234908	0.323187	9863	3'UTR	N_Shore
cg25653144	MVB12B;MVB12B	NM_001011703;NM_033446	0.00028314	0.0186413	-0.0987057	0.260284	0.358989	9870	TSS1500
cg02034779	CAMK2N1	NM_018584	1.82e-05	0.0059651	-0.126881	0.414909	0.54179	9871	3'UTR	N_Shore
cg12198289	PIK3AP1	NM_152309	2.72e-05	0.00689037	-0.105926	0.344755	0.450681	9877
cg25377510	POLR1B;POLR1B;POLR1B;POLR1B;POLR1B;POLR1B;POLR1B	NM_001282774;NM_001137604;NM_019014;NM_001282779;NM_001282777;NM_001282776;NM_001282772	4.5e-06	0.00420362	-0.0997125	0.324008	0.42372	9894	TSS1500	N_Shore
cg21605283	RHBDL3	NM_138328	7.6e-06	0.0045757	-0.103085	0.335306	0.438392	9895
cg02033694			4e-05	0.00802609	-0.0883241	0.285872	0.374196	9897	5'UTR	S_Shore
cg17220161			0.00010427	0.0118108	-0.102503	0.333737	0.43624	9934	TSS1500	Island
cg14286456	RERE;RERE	NM_012102;NM_001042681	0.000286794	0.01874	-0.10208	0.30374	0.40582	9945	3'UTR
cg04803489			7.78e-06	0.00460442	-0.11105	0.362517	0.473567	9947
cg10503203	ZNF765	NM_001040185	4.29e-05	0.00825471	-0.12149	0.397565	0.519055	9949	TSS1500	N_Shore
cg08913413	FAM49A	NM_030797	4.17e-06	0.00408479	-0.0828015	0.167134	0.249935	9953	5'UTR
cg14811105	NR4A2	NM_006186	1.6e-06	0.00350011	-0.0828013	0.160294	0.243095	9954		Island
cg19909997	C15orf62;DNAJC17	NM_001130448;NM_018163	2.63e-05	0.00680069	-0.0827961	0.203315	0.286111	9957	3'UTR
cg08762534	PYGL;PYGL	NM_002863;NM_001163940	7.22e-05	0.0101951	-0.0827817	0.140498	0.22328	9965	TSS1500	S_Shore
cg03422015	ERC1;ERC1;ERC1;ERC1;ERC1;ERC1	NR_027946;NR_027948;NR_027949;NM_178039;NM_178040;NM_001301248	5.02e-06	0.0042455	-0.0846776	0.274143	0.358821	9966	5'UTR
cg00739120	GAPDHS;TMEM147	NM_014364;NM_032635	5.78e-06	0.00427941	-0.118173	0.386567	0.50474	9968	3'UTR	N_Shore
cg19349362	CEP41;CEP41;CEP41;CEP41;CEP41	NR_046443;NM_018718;NM_001257159;NM_001257158;NM_001257160	4.66e-05	0.00850966	-0.0827462	0.229176	0.311923	9981	5'UTR
cg19025470	ZNF787	NM_001002836	6.09e-05	0.00943882	-0.0827339	0.223157	0.305891	9988	5'UTR
cg09433738	SPSB4	NM_080862	9.56e-05	0.0113922	-0.0827221	0.262326	0.345048	9996	1stExon
cg16794227	CAPG	NM_001256139	3.18e-06	0.00390307	-0.0826985	0.225003	0.307701	10009	TSS1500	S_Shore
cg12321040	ZC3H7A	NM_014153	1.39e-05	0.00551626	-0.122849	0.402709	0.525558	10013	TSS1500
cg09025324	DSE;DSE	NM_013352;NM_001080976	0.000291101	0.0188771	-0.0864988	0.217265	0.303764	10021	TSS1500	N_Shore
cg16410715	LOC100507462	NM_001242740	1.19e-05	0.00521758	-0.0949069	0.308913	0.40382	10025		N_Shelf
cg06569543	SNX8	NM_013321	0.000286721	0.0187381	-0.0826729	0.217761	0.300434	10026	TSS1500
cg06074706	PALM2-AKAP2;PALM2-AKAP2	NM_007203;NM_147150	9.31e-05	0.0112764	-0.0950398	0.309379	0.404419	10029
cg04194185	CCDC141	NM_173648	0.000291656	0.0188962	-0.0898317	0.226239	0.316071	10030	TSS1500
cg08022379			4.65e-05	0.00849363	-0.0864729	0.280602	0.367075	10030
cg23160016	GABRA2;GABRA2;GABRA2	NM_001114175;NM_000807;NM_000807	0.000292618	0.0189345	-0.0915354	0.164232	0.255768	10041	5'UTR	Island
cg24200260			0.000114032	0.0122808	-0.0826365	0.139453	0.22209	10046
cg03415532	B3GALT2;CDC73	NM_003783;NM_024529	4.87e-05	0.00868741	-0.0826306	0.188177	0.270807	10048	1stExon
cg00547090	LOC105376671;LOC105376671;LGR4	NR_131169;NR_131170;NM_018490	1.13e-05	0.00515503	-0.0826114	0.210892	0.293503	10056	TSS1500	N_Shore
cg08693443	FBXL18	NM_024963	0.000180052	0.015043	-0.0884551	0.287444	0.375899	10058		N_Shelf
cg26491604	HOXB4	NM_024015	1.72e-05	0.00587216	-0.0950778	0.309911	0.404989	10082	1stExon	S_Shore
cg00394874			0.000294727	0.0189964	-0.0909674	0.203864	0.294832	10082	5'UTR
cg19493651	B3GNT2	NM_006577	0.000118895	0.0125573	-0.0825785	0.233171	0.315749	10084	5'UTR	S_Shelf
cg14505792	LFNG	NM_001166355	0.000127109	0.012889	-0.0858694	0.278982	0.364852	10088	TSS1500
cg27172866	NSFL1C;NSFL1C;NSFL1C	NM_016143;NM_018839;NM_182483	2.97e-05	0.007136	-0.0825769	0.241251	0.323828	10089	TSS1500	S_Shore
cg17742559	NEK8	NM_178170	2.87e-06	0.00379102	-0.100705	0.328952	0.429657	10092	3'UTR	N_Shelf
cg21158513	NDE1;NDE1	NM_001143979;NM_017668	1.87e-05	0.00604715	-0.0825678	0.217166	0.299734	10093	TSS200
cg12992044			6.91e-05	0.0100027	-0.0847194	0.275188	0.359907	10099	TSS1500
cg07816074	SH3TC1	NM_018986	0.000295392	0.0190063	-0.0902065	0.224194	0.314401	10099	5'UTR
cg00528502	SGK3;C8orf44-SGK3	NM_001033578;NM_001204173	3.47e-06	0.00399016	-0.0825543	0.231455	0.314009	10106	TSS1500	N_Shore
cg01819586	IFNLR1;IFNLR1;IFNLR1	NM_173065;NM_173064;NM_170743	5.56e-05	0.00914743	-0.0825465	0.223528	0.306075	10109	TSS1500	Island
cg03823477	NPSR1;NPSR1;NPSR1;NPSR1;NPSR1;NPSR1-AS1;NPSR1-AS1;NPSR1-AS1	NM_001300935;NM_207172;NM_001300934;NM_207173;NM_001300933;NR_015356;NR_033665;NR_033664	1.22e-05	0.00525423	-0.0865788	0.281523	0.368102	10112	3'UTR
cg15744005	AS3MT	NM_020682	0.000296111	0.0190247	-0.107982	0.230151	0.338133	10114	3'UTR	S_Shore
cg03579757	NYAP1	NM_173564	0.000296401	0.0190324	-0.109416	0.318139	0.427555	10118	3'UTR	S_Shore
cg12479933			0.000296573	0.0190327	-0.0917487	0.205771	0.29752	10125		N_Shore
cg19886655	SERPINB6	NM_004568	0.00029688	0.0190397	-0.0988517	0.305086	0.403938	10131
cg17141408			1.11e-05	0.0051206	-0.0824835	0.259915	0.342399	10133
cg21963854	MIR548H4	NR_031680	0.00017729	0.0149442	-0.0824816	0.243069	0.325551	10135	TSS1500	Island
cg17463287			0.000297223	0.0190515	-0.11455	0.356919	0.471469	10138		Island
cg14479136	GPSM1;GPSM1;LOC26102	NM_001145638;NM_015597;NR_026964	2.29e-05	0.0065018	-0.0824742	0.239889	0.322363	10139
cg20350981	GIT1;GIT1	NM_001085454;NM_014030	3.65e-06	0.00405548	-0.0990792	0.324064	0.423143	10160	TSS1500	N_Shore
cg03562414	ZNF577;ZNF577;ZNF577	NR_024181;NM_001135590;NM_032679	0.00029993	0.0191591	-0.103738	0.242763	0.346501	10173	5'UTR	Island
cg18858905	HPS3;HPS3	NM_032383;NM_001308258	5.81e-05	0.00930444	-0.103485	0.33909	0.442575	10183	5'UTR
cg05142272	CBLN3	NM_001039771	1.38e-05	0.00551626	-0.0823879	0.223135	0.305523	10186	3'UTR	N_Shelf
cg24384951	SNN	NM_003498	0.00010165	0.0116748	-0.108487	0.35614	0.464626	10201	5'UTR	S_Shore
cg26562921	USP10	NM_005153	5.29e-06	0.0042455	-0.0976141	0.319467	0.417081	10202	5'UTR
cg12978308	NEIL1;NEIL1	NM_024608;NM_024608	1.63e-05	0.00577093	-0.0823339	0.198002	0.280336	10216	TSS1500	N_Shore
cg21667736	SLC35F3;SLC35F3	NM_001300845;NM_173508	0.000245201	0.0173877	-0.0852499	0.277831	0.363081	10219	3'UTR	N_Shore
cg18254858	STXBP5-AS1	NR_034115	0.00030392	0.0192962	-0.0881635	0.231609	0.319773	10234	3'UTR
cg19061551	TRIO	NM_007118	1.73e-05	0.00587731	-0.0823055	0.2094	0.291705	10237	5'UTR
cg25354657	APLP2;APLP2;APLP2;APLP2;APLP2;APLP2	NR_024516;NR_024515;NM_001142276;NM_001642;NM_001142277;NM_001142278	0.000304228	0.0192984	-0.115354	0.365859	0.481212	10242	3'UTR	N_Shelf
cg14260169			1.71e-05	0.00586757	-0.0934114	0.305634	0.399046	10251
cg04846203	MPZL1;MPZL1;MPZL1	NM_024569;NM_003953;NM_001146191	1.69e-05	0.00585023	-0.0921784	0.301491	0.393669	10253	1stExon	N_Shore
cg16887905			4.98e-05	0.00880024	-0.110858	0.364788	0.475646	10265
cg27624141	LRP5;LRP5	NM_001291902;NM_002335	2.28e-05	0.00648854	-0.0858304	0.280198	0.366029	10270
cg14088811	SPI1;SPI1;SPI1;SPI1	NM_001080547;NM_003120;NM_001080547;NM_003120	1.96e-05	0.00618064	-0.112157	0.369266	0.481423	10275	1stExon	Island
cg14553109	MESDC2;MESDC2;MESDC2	NM_015154;NR_126328;NR_126327	1.06e-06	0.00328088	-0.121549	0.401101	0.52265	10282
cg21838979	C2orf40	NM_032411	1.7e-05	0.00585931	-0.0822104	0.15878	0.240991	10286	5'UTR	N_Shore
cg05908907	SLIT3;SLIT3	NM_003062;NM_001271946	0.000126927	0.0128817	-0.0821602	0.261741	0.343901	10319
cg08004561	LOC100506457;LOC100506457;LOC100506457	NR_110198;NR_110197;NR_110196	0.000154656	0.0140404	-0.0953296	0.312708	0.408038	10320	5'UTR
cg19098423	FAM78A	NM_033387	0.000204409	0.0158965	-0.0916278	0.300207	0.391835	10324	3'UTR	S_Shore
cg10504885			0.000143154	0.0135967	-0.0821513	0.246537	0.328689	10325
cg23419841	RIOK3	NM_003831	3.53e-06	0.00402003	-0.108186	0.356312	0.464497	10327
cg24631428	PTP4A1	NM_003463	3.32e-05	0.00744501	-0.082147	0.213791	0.295938	10328	TSS1500	N_Shore
cg00539491	C11orf80;C11orf80	NM_024650;NM_001302084	7.69e-06	0.00459298	-0.113742	0.375137	0.488879	10329	3'UTR
cg21037446	R3HCC1L;R3HCC1L;R3HCC1L;R3HCC1L;R3HCC1L	NM_001256621;NM_138469;NM_001256620;NM_001256619;NM_014472	0.000309386	0.0194439	-0.114037	0.293272	0.40731	10340
cg22812413			0.000260182	0.0178519	-0.0821218	0.194908	0.27703	10340	TSS200
cg13518672	UHRF1BP1	NM_017754	5.08e-06	0.0042455	-0.102265	0.336354	0.43862	10340
cg18527241	ATXN7L1;ATXN7L1;ATXN7L1	NM_020725;NM_138495;NM_138495	9.94e-05	0.0115905	-0.082105	0.228332	0.310437	10351	TSS1500
cg27150417	SNX21;SNX21;SNX21;SNX21	NM_152897;NM_001042633;NM_001042632;NM_033421	0.000116031	0.0124105	-0.0820917	0.261109	0.343201	10360	5'UTR	N_Shore
cg14285150			2.41e-06	0.00370803	-0.107488	0.35429	0.461778	10364	1stExon	Island
cg24321706	TGFBR2;TGFBR2	NM_001024847;NM_003242	0.000246674	0.0174294	-0.0869879	0.284944	0.371932	10380	TSS1500	N_Shore
cg15428479	C19orf60;C19orf60	NM_001100419;NM_001100418	0.000151854	0.0139228	-0.13456	0.446262	0.580821	10382	TSS1500	N_Shore
cg11767291			6.62e-05	0.00977253	-0.0820675	0.218051	0.300118	10384		N_Shore
cg20506347	FOXP1;FOXP1	NM_032682;NM_001012505	0.000190524	0.0154164	-0.0820613	0.144297	0.226358	10385	TSS1500
cg19763863			0.000115423	0.0123652	-0.112282	0.370881	0.483163	10392	5'UTR	S_Shelf
cg01681362	LOC399886	NR_122071	7.39e-06	0.00453198	-0.0820428	0.204934	0.286977	10396	1stExon
cg07736327	DCUN1D4;DCUN1D4;DCUN1D4;DCUN1D4	NM_001040402;NM_015115;NM_001287755;NM_001287757	9.28e-05	0.011266	-0.120271	0.398018	0.518289	10397	3'UTR
cg12171165	DENND1A;DENND1A	NM_020946;NM_024820	0.000313626	0.0195866	-0.133579	0.382675	0.516255	10405	5'UTR
cg09878888	CTNND1;CTNND1;CTNND1;CTNND1;CTNND1;CTNND1;CTNND1;CTNND1;CTNND1;CTNND1;CTNND1;CTNND1;CTNND1	NM_001085459;NM_001085467;NM_001085462;NM_001331;NM_001085460;NM_001085463;NM_001085468;NM_001085464;NM_001085465;NM_001085469;NM_001085458;NM_001085466;NM_001085461	5.14e-05	0.00889871	-0.093225	0.306365	0.39959	10411	3'UTR
cg01248878	HEATR6	NM_022070	7.12e-06	0.00447868	-0.0820099	0.247192	0.329202	10418	5'UTR	N_Shore
cg22341310	ZNF541	NM_001101419	0.000157635	0.014163	-0.0819967	0.179237	0.261234	10430	TSS200	Island
cg08168580			8.82e-05	0.0110485	-0.0839087	0.274869	0.358778	10431
cg22005703	LIMS1;LIMS1;LIMS1;LIMS1;LIMS1;LIMS1	NM_004987;NM_001193488;NM_001193482;NM_001193484;NM_001193485;NM_001193483	5.39e-05	0.0090392	-0.0819954	0.240848	0.322844	10432	5'UTR
cg02776283	ABCB6	NM_005689	4.62e-05	0.00848568	-0.095908	0.315765	0.411673	10446	3'UTR	S_Shelf
cg11360522	ATP11A;ATP11A	NM_015205;NM_032189	1.8e-05	0.00595125	-0.0819686	0.219418	0.301387	10449	5'UTR	N_Shelf
cg04655481	GPR21;RABGAP1	NM_005294;NM_012197	6.22e-05	0.00951967	-0.101851	0.336048	0.437899	10459	TSS200
cg06987553	LRRC16A;LRRC16A	NM_017640;NM_001173977	0.000172568	0.014756	-0.0887992	0.291753	0.380552	10467
cg21929970			7.93e-06	0.00462518	-0.114669	0.379682	0.494351	10471	TSS200	S_Shore
cg07645296	ITPR2	NM_002223	7.17e-05	0.0101739	-0.0919199	0.302375	0.394295	10472	TSS1500	S_Shore
cg06398562	ERGIC1	NM_001031711	8.3e-05	0.010815	-0.0819237	0.212675	0.294599	10475	5'UTR	S_Shelf
cg24177970	PKN2-AS1	NR_110682	0.000317625	0.0196969	-0.102566	0.318907	0.421473	10479	3'UTR
cg02026498	GNG8	NM_033258	0.000162904	0.0143696	-0.0984354	0.324818	0.423253	10496	TSS1500	Island
cg17705152	RTN4;RTN4;RTN4;RTN4	NM_207521;NM_153828;NM_207520;NM_020532	2.28e-05	0.00649147	-0.0818637	0.180546	0.262409	10511
cg18167790	KIAA0391;KIAA0391;KIAA0391;KIAA0391;KIAA0391	NM_014672;NM_001256678;NM_001256679;NM_001256681;NM_001256680	0.000226677	0.0167237	-0.102993	0.340468	0.44346	10515
cg15199328	UPP2	NM_001135098	0.000229925	0.0168507	-0.0818468	0.258468	0.340315	10522
cg16140253	AMPD2;AMPD2;AMPD2	NM_139156;NM_004037;NM_203404	6.64e-05	0.00977253	-0.0848781	0.279004	0.363882	10537	1stExon	S_Shelf
cg21179618	NOTCH1	NM_017617	2.33e-06	0.00370426	-0.0935442	0.308513	0.402057	10538		N_Shore
cg10122531			2.56e-05	0.00672978	-0.0914534	0.301425	0.392879	10541
cg19413392	C5orf24;C5orf24	NM_152409;NM_001135586	9.78e-05	0.0115186	-0.0818162	0.21641	0.298227	10544	TSS1500	N_Shore
cg27344791	ZNF433	NM_001080411	6.68e-07	0.00315875	-0.0917298	0.302402	0.394132	10545	5'UTR	N_Shore
cg03738389	PLEC;PLEC	NM_201378;NM_000445	4.93e-05	0.00874612	-0.0817889	0.232491	0.31428	10564	3'UTR
cg08120831	LRRC43;LRRC43	NM_152759;NM_001098519	7.91e-05	0.0105768	-0.0840925	0.276538	0.36063	10565	5'UTR	S_Shore
cg20323915	NLK	NM_016231	1.59e-05	0.00573151	-0.0911016	0.300507	0.391608	10572
cg15505203			2.88e-05	0.00705637	-0.0920442	0.303754	0.395798	10577	TSS1500
cg17104283	PRKCH	NM_006255	0.000322616	0.0198155	-0.0865872	0.224936	0.311523	10580	5'UTR
cg16717781	LOC221710;HERV-FRD	NM_001135575;NM_207582	7.08e-05	0.0101098	-0.0819121	0.269302	0.351214	10589	TSS200
cg18260397	C5orf4	NM_032385	2.02e-05	0.0062583	-0.0817562	0.154534	0.23629	10595	1stExon
cg15852391	TMIGD3;TMIGD3	NM_001302680;NM_001081976	0.000298632	0.0191082	-0.101784	0.337268	0.439052	10612
cg08946713	STAT1;STAT1	NM_139266;NM_007315	0.000324911	0.0198831	-0.102383	0.286904	0.389287	10619	3'UTR
cg03634071			6.13e-06	0.00427941	-0.12861	0.428895	0.557505	10627
cg08534147	PLXNB1;PLXNB1	NM_002673;NM_001130082	9.99e-06	0.00490885	-0.100237	0.332078	0.432315	10629	TSS1500	S_Shore
cg14564494	CBR3;CBR3-AS1;CBR3-AS1	NM_001236;NR_038893;NR_038892	6.6e-05	0.00976293	-0.0817165	0.253579	0.335295	10630	TSS1500	N_Shore
cg13982956	PBX3;PBX3;PBX3;PBX3	NM_001134778;NR_024123;NM_006195;NR_024122	0.000101629	0.0116748	-0.115567	0.384422	0.499989	10633	5'UTR
cg18317439	FAM57A	NM_024792	4.47e-05	0.00837987	-0.0978631	0.324032	0.421895	10639	TSS1500
cg24015703			0.000304286	0.0192984	-0.081696	0.242012	0.323709	10643
cg13503413	PHYHIPL;PHYHIPL;PHYHIPL	NM_001143774;NM_032439;NM_001143774	0.000218083	0.0164196	-0.081684	0.249609	0.331293	10648	5'UTR	S_Shore
cg07723659	SYMPK;RSPH6A	NM_004819;NM_030785	0.000269126	0.018157	-0.0816824	0.243305	0.324987	10649	3'UTR	Island
cg05743375	COMMD6;COMMD6;COMMD6;COMMD6;COMMD6	NM_001287393;NM_001287392;NM_203497;NM_203495;NM_001287394	7.91e-05	0.0105837	-0.0816797	0.230451	0.312131	10654	3'UTR
cg04255230	LBX2	NM_001009812	0.000327086	0.0199393	-0.126062	0.398274	0.524336	10660	TSS200	Island
cg24307608	GPHN;GPHN	NM_020806;NM_001024218	4.43e-05	0.00835603	-0.081668	0.199977	0.281645	10668	TSS1500	S_Shore
cg25274160			0.000262772	0.0179293	-0.0832547	0.274404	0.357658	10670
cg24211550			0.000101175	0.0116614	-0.102665	0.340714	0.443379	10671
cg15850190			6.28e-05	0.00955684	-0.0865648	0.285718	0.372283	10673
cg02913714	KAT6A;KAT6A	NM_006766;NM_001305878	5.19e-05	0.00890751	-0.0816625	0.240363	0.322026	10675
cg06977347			5.55e-05	0.00914612	-0.0816264	0.2268	0.308427	10693
cg03340356			0.000268615	0.0181375	-0.0816207	0.221803	0.303424	10699	TSS200	S_Shore
cg20461484	CNTNAP5	NM_130773	0.000330463	0.0200529	0.143583	0.491075	0.347492	10709
cg23008279	AMN1;AMN1;AMN1;AMN1;AMN1	NM_001278412;NM_001278411;NR_103523;NR_103522;NM_001113402	6.49e-06	0.00434935	-0.140198	0.469427	0.609625	10720	TSS1500
cg27198632			2.65e-05	0.00682127	-0.0815789	0.169859	0.251438	10724		N_Shore
cg10127227	IL4R;IL4R;IL4R;IL4R	NM_001257406;NM_000418;NM_001257407;NM_001257997	0.000332957	0.0201485	-0.0882906	0.22441	0.312701	10738	5'UTR
cg00791868	C14orf53;C14orf53	NR_024339;NR_024338	0.000332995	0.0201485	-0.107142	0.318242	0.425384	10739	TSS1500
cg08031967	NXN	NM_022463	0.000208004	0.0160361	-0.112734	0.375793	0.488527	10747	3'UTR	S_Shelf
cg10536988	COMMD1	NM_152516	0.000188519	0.0153481	-0.0966598	0.320788	0.417447	10749	3'UTR
cg06323332	MGRN1;MGRN1;MGRN1;MGRN1	NM_015246;NM_001142291;NM_001142290;NM_001142289	5.34e-05	0.00901087	-0.0932705	0.309209	0.40248	10752
cg16150105	TMEM91;TMEM91;TMEM91;TMEM91;TMEM91;TMEM91	NM_001042595;NM_001098824;NM_001098823;NM_001098822;NM_001098821;NM_001098825	0.000314457	0.0196082	-0.0815285	0.185896	0.267424	10752	TSS1500	N_Shore
cg23666702	MSI2;MSI2	NM_138962;NM_170721	4.1e-05	0.00808889	-0.0846156	0.279594	0.364209	10753
cg05241536	RGS10	NM_001005339	0.000187697	0.0153168	-0.086199	0.285013	0.371212	10754		N_Shelf
cg18410166	AMT;AMT;AMT;AMT;AMT	NR_028435;NM_001164712;NM_000481;NM_001164711;NM_001164710	4.41e-05	0.00834048	-0.0996513	0.331083	0.430734	10758	3'UTR
cg06878361	ZNF577;ZNF577;ZNF577	NR_024181;NM_001135590;NM_032679	5.31e-06	0.0042455	-0.0815138	0.211291	0.292805	10759	5'UTR	N_Shore
cg01701649	N4BP1	NM_153029	7.93e-06	0.00462518	-0.113718	0.379283	0.493001	10761	3'UTR
cg03097013	TAF4	NM_003185	2.13e-06	0.00363559	-0.0815087	0.148287	0.229795	10764	TSS1500	S_Shore
cg11322655	CLN8	NM_018941	0.000334402	0.0201864	-0.105948	0.336658	0.442605	10765	5'UTR	S_Shore
cg17406383			0.000253737	0.0176412	-0.081505	0.21989	0.301395	10767		Island
cg02918910	MLLT11;CDC42SE1;MLLT11;CDC42SE1	NM_006818;NM_001038707;NM_006818;NM_020239	0.000334621	0.0201903	-0.0941463	0.21273	0.306876	10768	1stExon	S_Shore
cg14632729			2.77e-05	0.00692671	-0.0815004	0.177718	0.259218	10770		S_Shelf
cg09759994	TTL	NM_153712	6.72e-05	0.00982421	-0.0814882	0.180935	0.262424	10779	TSS1500	N_Shore
cg20296343	ZNF876P	NR_027481	4.2e-06	0.00409528	-0.0934513	0.310074	0.403525	10782	1stExon	Island
cg27360727			3.02e-06	0.00384655	-0.0918039	0.304459	0.396263	10783
cg18297246	LHX3;LHX3	NM_014564;NM_178138	0.000252704	0.017601	-0.0814749	0.259811	0.341286	10785	TSS1500	N_Shore
cg19289392	MKLN1	NM_001145354	1.53e-05	0.00565445	-0.0869592	0.287911	0.37487	10788	5'UTR
cg26917730	ADAM28;ADAM28;ADAM28;ADAM28;ADAM28;LOC101929294	NR_130709;NR_130710;NM_021777;NM_014265;NM_001304351;NR_125808	0.000335564	0.0202107	-0.0961066	0.244625	0.340731	10788	5'UTR
cg19685627	DDIT4L;LOC101929353	NM_145244;NR_125924	4.04e-05	0.00803709	-0.0814618	0.172127	0.253589	10792	TSS1500	S_Shore
cg15095906	FAM176B	NM_018166	5.71e-05	0.00925649	-0.0864726	0.286321	0.372793	10796	3'UTR	S_Shore
cg21630608	SFRP2	NM_003013	5.04e-05	0.00883106	-0.0814593	0.208908	0.290367	10797	TSS1500	N_Shore
cg11318251	BAALC;C8orf56;BAALC	NM_001024372;NR_027071;NM_024812	0.000336242	0.0202269	-0.103414	0.212921	0.316334	10801	TSS1500	N_Shore
cg10499832	LOC100130581	NR_027412	9.91e-07	0.00328088	-0.112499	0.37558	0.488079	10805		S_Shelf
cg12812233	NSUN7	NM_024677	3.39e-06	0.00395982	-0.106454	0.355108	0.461562	10827	5'UTR	Island
cg24383418			0.000338788	0.0203078	-0.0877886	0.219105	0.306893	10841		N_Shore
cg08529481	STK40	NM_032017	0.000339045	0.0203138	-0.0840628	0.188721	0.272784	10846	TSS1500
cg22778788	NKX2-3	NM_145285	5.87e-05	0.00932878	-0.0813742	0.267189	0.348563	10855		N_Shore
cg20143040			9.33e-05	0.0112859	-0.106094	0.354169	0.460262	10857		S_Shelf
cg16925459	HDAC9;HDAC9;HDAC9;HDAC9;HDAC9	NM_178425;NM_178423;NM_058177;NM_058176;NM_014707	0.000340653	0.0203651	-0.0824943	0.264404	0.346898	10870	TSS1500
cg25985952	USO1;USO1	NM_003715;NM_001290049	0.000111788	0.0121658	-0.0813535	0.22747	0.308823	10875	TSS1500
cg06096243	NOXRED1	NM_001113475	1.15e-05	0.00518147	-0.122232	0.409809	0.532041	10877	3'UTR
cg14973189			2.18e-05	0.0063609	-0.0813456	0.222966	0.304312	10878
cg06664992	GPR21;RABGAP1	NM_005294;NM_012197	1.57e-06	0.00350011	-0.109417	0.365829	0.475246	10882	TSS200
cg00928711	MICAL3;MICAL3;MICAL3	NM_015241;NM_001122731;NM_001136004	0.00034176	0.0204069	-0.102681	0.34119	0.443872	10883	3'UTR
cg13693928	P2RX5;P2RX5;P2RX5;P2RX5;P2RX5-TAX1BP3	NM_175080;NM_001204519;NM_002561;NM_001204520;NR_037928	4.39e-05	0.00832015	-0.140302	0.47209	0.612391	10897	TSS1500	S_Shore
cg22700848	NCOR2;NCOR2	NM_006312;NM_001077261	3.01e-05	0.00716613	-0.0931398	0.310048	0.403188	10899	5'UTR
cg01568243	GPR21;RABGAP1	NM_005294;NM_012197	8.44e-07	0.00320989	-0.106941	0.35749	0.464431	10900	TSS1500
cg11205534	EGR3;EGR3;EGR3	NM_001199880;NM_004430;NM_001199881	3.9e-05	0.00793585	-0.0831814	0.27587	0.359051	10904	3'UTR	N_Shore
cg07089399	MCPH1	NM_024596	0.000232994	0.0169664	-0.0813043	0.225696	0.307	10905	3'UTR
cg04309234			0.000343751	0.020456	-0.110446	0.287443	0.397889	10920		N_Shore
cg17472979	SETD2	NM_014159	1.43e-05	0.00553347	-0.0812685	0.168453	0.249722	10926	3'UTR
cg05630316	LYN;LYN	NM_002350;NM_001111097	2.27e-05	0.00647536	-0.0939854	0.313214	0.4072	10927	5'UTR
cg23172671			0.000141541	0.0135351	-0.081255	0.190681	0.271936	10933
cg08918638	TAF4	NM_003185	0.000303826	0.0192941	-0.0847747	0.281608	0.366382	10934
cg21542842	43354	NM_018243	2.66e-05	0.00683233	-0.0812498	0.227674	0.308923	10936	5'UTR
cg00338133	RLF	NM_012421	2.04e-05	0.00628402	-0.0812397	0.263033	0.344273	10941
cg22520733	CUBN	NM_001081	5.72e-05	0.00925906	-0.106046	0.354889	0.460935	10946
cg13916080	ZBTB34	NM_001099270	3.39e-06	0.00395982	-0.0984361	0.328716	0.427152	10947	5'UTR	S_Shore
cg02859516	ELOVL6;ELOVL6	NM_024090;NM_001130721	2.53e-06	0.00370803	-0.0812292	0.18327	0.264499	10951	3'UTR
cg01285176			0.000346112	0.0205277	-0.114189	0.303055	0.417244	10955	5'UTR
cg12156887			3.9e-05	0.00793585	-0.0932207	0.310867	0.404088	10962		S_Shore
cg11027221	UNC93B1	NM_030930	9.63e-06	0.00487412	-0.11582	0.388727	0.504547	10971	3'UTR	Island
cg02111951	C11orf9;C11orf9	NM_013279;NM_001127392	0.000347233	0.0205543	-0.102166	0.254138	0.356304	10978	TSS1500	Island
cg27154487	SSH1;SSH1;SSH1	NM_001161331;NM_001161330;NM_018984	4.31e-05	0.00826523	-0.0938932	0.313293	0.407187	10979	TSS200
cg23070876	TBL1XR1	NM_024665	0.000151795	0.0139228	-0.0811814	0.160539	0.241721	10989	5'UTR
cg05512327	SHOX2;SHOX2;SHOX2	NM_001163678;NM_006884;NM_003030	7.63e-05	0.0104206	-0.0919887	0.306813	0.398801	10995	3'UTR	N_Shore
cg24420338	PHLDA1	NM_007350	0.000183589	0.0151872	-0.102969	0.344704	0.447673	11010	3'UTR	N_Shore
cg04597393			0.000350557	0.0206494	-0.115138	0.305471	0.420609	11032	5'UTR
cg02874930			1.26e-05	0.00532314	-0.126142	0.424759	0.550901	11037		S_Shelf
cg04944402	STK38;STK38	NM_007271;NM_001305102	0.000117822	0.0124967	-0.0938807	0.313602	0.407483	11039	TSS1500	S_Shore
cg23166781	JAKMIP1;JAKMIP1	NM_144720;NM_001099433	0.00034032	0.0203527	-0.0978607	0.327355	0.425216	11043	3'UTR	Island
cg22783327	FXYD1;FXYD7;FXYD1	NM_005031;NM_022006;NM_021902	2.43e-05	0.00659882	-0.0811072	0.268551	0.349658	11044	TSS1500	N_Shore
cg12512771			0.000351253	0.0206588	-0.0841951	0.22263	0.306825	11048
cg14477584	MESP1	NM_018670	2.37e-06	0.00370803	-0.0810992	0.184131	0.26523	11050	3'UTR	Island
cg22560214			5.23e-06	0.0042455	-0.0810728	0.246657	0.32773	11069		Island
cg20693334	HOXB4	NM_024015	6.26e-05	0.00955269	-0.0861195	0.287077	0.373196	11077	5'UTR	Island
cg26356061	ZNF418	NM_133460	0.000267696	0.0181018	-0.115512	0.388565	0.504077	11084	TSS1500	S_Shore
cg06375042	ST6GAL1;ST6GAL1	NM_173216;NM_173217	0.00030218	0.0192461	-0.0810373	0.187754	0.268792	11086	5'UTR
cg22774691	HIAT1	NM_033055	0.00035407	0.0207529	-0.096358	0.280313	0.376671	11087
cg04698722	LOC101929567	NR_110257	7.38e-07	0.00315875	-0.120935	0.407324	0.528259	11089	3'UTR
cg02347255	MAML3	NM_018717	8.08e-05	0.0106597	-0.0856891	0.285711	0.3714	11091		N_Shelf
cg27418470	NEK6;NEK6;NEK6;NEK6	NM_001166167;NM_001145001;NM_014397;NM_001166168	3.45e-05	0.00758996	-0.104097	0.349244	0.453341	11092	5'UTR
cg17790532	GPR21;RABGAP1	NM_005294;NM_012197	9.35e-06	0.00485873	-0.116737	0.393037	0.509775	11108	TSS200
cg08636632			7.77e-06	0.00460181	-0.0821659	0.273713	0.355879	11113		N_Shelf
cg23966234	VOPP1;VOPP1	NM_001284282;NM_030796	4.17e-06	0.00408479	-0.0885288	0.295685	0.384213	11115	1stExon
cg18525914			0.000220435	0.0164936	-0.0856629	0.285792	0.371455	11116
cg22720745	TEX30;TEX30;TEX30;TEX30	NM_001286776;NM_001286775;NM_138779;NR_104590	1.11e-05	0.0051206	-0.0809863	0.161004	0.241991	11121	TSS1500	S_Shore
cg24433287	MANEAL;MANEAL;MANEAL	NM_001113482;NM_001031740;NM_152496	3.64e-05	0.00773423	-0.0809389	0.184876	0.265815	11154	TSS200	S_Shore
cg22054164	ECE1;ECE1;ECE1	NM_001397;NM_001113349;NM_001113348	0.000111736	0.0121658	-0.0934636	0.313012	0.406476	11154	5'UTR	S_Shore
cg08362102	ANP32A	NM_006305	0.000358526	0.0208778	-0.085696	0.206057	0.291753	11159	3'UTR
cg24422977	NEDD4	NM_006154	0.000358546	0.0208778	-0.0820215	0.199228	0.281249	11160	3'UTR
cg14403790	MTA3;MTA3;MTA3	NM_020744;NM_001282756;NM_001282755	4.64e-06	0.00421304	-0.142535	0.482663	0.625197	11161	5'UTR
cg04535525	RNASEH2B;RNASEH2B	NM_024570;NM_001142279	2.48e-06	0.00370803	-0.131283	0.443808	0.575091	11166	TSS1500
cg16592121	BNIP3	NM_004052	0.000359473	0.0209043	-0.0818042	0.25785	0.339655	11174		Island
cg13399261			5.21e-06	0.0042455	-0.0920139	0.308194	0.400208	11178	1stExon
cg06970884	MNT	NM_020310	0.000303131	0.0192743	-0.0899986	0.301237	0.391235	11179	3'UTR	N_Shelf
cg15897845	PCNXL2	NM_014801	5.66e-05	0.00921978	-0.0994616	0.334104	0.433566	11195	3'UTR
cg22438063	ZNRF1	NM_032268	3.81e-06	0.00407793	-0.0927471	0.310899	0.403646	11198	5'UTR
cg08677535	KANK1	NM_015158	0.000104101	0.0118005	-0.0808945	0.251136	0.332031	11198	5'UTR	Island
cg13207490			2.01e-06	0.00363559	-0.0808904	0.186543	0.267433	11200
cg14708514	EIF2C2;EIF2C2	NM_012154;NM_001164623	0.000361186	0.020946	-0.0849424	0.181467	0.266409	11204	3'UTR
cg27009374			4.97e-06	0.0042455	-0.186747	0.636247	0.822994	11206	TSS1500	S_Shore
cg08740894	BMS1P4	NR_026592	0.000169768	0.0146361	-0.0808806	0.189419	0.2703	11206	3'UTR
cg18288193	MGAT1;MGAT1	NM_001114618;NM_001114617	0.000361258	0.020946	-0.104528	0.32814	0.432669	11206	5'UTR	N_Shelf
cg17305915	HTT	NM_002111	1.12e-05	0.0051206	-0.0808804	0.234245	0.315125	11207	TSS1500
cg04000234	MACF1	NM_012090	1.11e-05	0.0051206	-0.0808723	0.206958	0.28783	11213		N_Shore
cg23862562	NFIX;NFIX	NM_001271044;NM_002501	5.3e-06	0.0042455	-0.0926952	0.310914	0.403609	11225		N_Shore
cg03565868	SPI1;SPI1	NM_001080547;NM_003120	1.67e-06	0.0035722	-0.111738	0.376895	0.488634	11230	TSS200	S_Shore
cg10376053	ZBTB22;TAPBP;TAPBP;TAPBP;ZBTB22	NM_005453;NM_003190;NM_172208;NM_172209;NM_001145338	6.97e-05	0.0100351	-0.0831598	0.277949	0.361108	11231	TSS1500	Island
cg04987734	CDC42BPB	NM_006035	3.66e-05	0.0077445	-0.0808121	0.179987	0.260799	11244
cg16344234	SEC14L5	NM_014692	0.000363163	0.0209831	-0.101548	0.209515	0.311063	11247	5'UTR
cg13382072			1.01e-05	0.0049135	-0.0808011	0.148281	0.229082	11255		Island
cg15111360			2.61e-05	0.00677303	-0.0807787	0.197941	0.278719	11267		S_Shelf
cg12480772	NUDT1;NUDT1;NUDT1;NUDT1;NUDT1;NUDT1;NUDT1	NM_198952;NM_198949;NM_198954;NM_002452;NM_198950;NM_198948;NM_198953	0.000364519	0.021001	-0.0998365	0.172167	0.272004	11276	TSS200
cg07193470	CDKN2A-AS1	NR_024274	0.000364586	0.021001	-0.0993906	0.317123	0.416514	11279	TSS1500	N_Shore
cg03682252	SYNJ2	NM_003898	9.7e-06	0.00487412	-0.0807518	0.215144	0.295896	11281	TSS1500	N_Shore
cg14153055			7.72e-05	0.0104727	-0.104105	0.350913	0.455018	11287
cg09643136			5.91e-06	0.00427941	-0.0807387	0.240197	0.320936	11287		Island
cg24591861	MAP2K1	NM_002755	4.81e-06	0.00421304	-0.110131	0.371859	0.48199	11293	5'UTR
cg17605068	PBLD;PBLD	NM_022129;NM_001033083	0.000365123	0.0210066	-0.0928705	0.238895	0.331765	11294	3'UTR	N_Shelf
cg13421247	CDK2AP1	NM_004642	4.75e-05	0.0085687	-0.0807083	0.189233	0.269941	11306	TSS1500	S_Shore
cg19818826	SATB1;SATB1	NM_002971;NM_001131010	0.000267525	0.0180946	-0.0806971	0.131975	0.212672	11318	TSS1500	S_Shore
cg15323853	CCNA1;CCNA1;CCNA1;CCNA1	NM_003914;NM_001111045;NM_001111047;NM_001111046	0.000110022	0.0120745	-0.0806931	0.243626	0.324319	11321	5'UTR
cg08256939	ADORA3	NM_001081976	1.47e-06	0.00349578	-0.0935167	0.314548	0.408064	11326		Island
cg08493590	SUPT3H	NM_181356	3.86e-05	0.00790024	-0.0806797	0.17907	0.25975	11331	3'UTR
cg05148170	KIF1C	NM_006612	0.000367295	0.0210626	-0.0822274	0.264712	0.34694	11332	5'UTR
cg18815251	NGEF	NM_019850	7e-05	0.0100513	-0.0860067	0.288576	0.374582	11339	TSS1500
cg19233086	SLC37A1	NM_018964	2.17e-05	0.00635216	-0.0806692	0.222817	0.303486	11341
cg25348684	FHIT;FHIT	NM_002012;NM_001166243	2.76e-06	0.0037635	-0.0806685	0.176144	0.256813	11342	TSS1500	S_Shore
cg07327299	GRB7;GRB7	NM_005310;NM_001030002	1.21e-07	0.00291618	-0.132678	0.450674	0.583352	11344	5'UTR
cg03652190	GTF2I;GTF2I;GTF2I;GTF2I;GTF2I;GTF2I	NM_001518;NM_033000;NM_001280800;NM_032999;NM_033001;NM_001163636	1.77e-05	0.00594197	-0.0806577	0.15579	0.236447	11348		N_Shore
cg03715846			0.000368654	0.021107	-0.081461	0.261097	0.342558	11350		N_Shore
cg20691869			0.000313855	0.019594	-0.0806281	0.200816	0.281444	11367
cg17528251	RPS6KA5;RPS6KA5	NM_004755;NM_182398	9.99e-05	0.011617	-0.0806243	0.108797	0.189422	11371	5'UTR
cg24127410	NGEF	NM_019850	2.01e-05	0.00624843	-0.083549	0.280308	0.363857	11373	TSS1500
cg23149770	FBXW11;FBXW11;FBXW11	NM_033644;NM_033645;NM_012300	4.08e-05	0.00806558	-0.0843256	0.28302	0.367346	11374	3'UTR
cg04723534	C2CD2	NM_015500	4.24e-05	0.00820173	-0.114707	0.388668	0.503375	11384	3'UTR	Island
cg03432176	CD302	NM_014880	0.000180405	0.0150589	-0.113504	0.384522	0.498027	11390	TSS1500	S_Shore
cg17854454			6.01e-05	0.00940844	-0.0805873	0.161504	0.242092	11394	5'UTR	N_Shore
cg19760965	C3orf21	NM_152531	0.000319396	0.0197415	-0.124801	0.423806	0.548607	11395	3'UTR
cg13273396	ACSS3;ACSS3	NM_024560;NM_024560	0.000325273	0.0198922	-0.0805857	0.134973	0.215558	11396	5'UTR	Island
cg04569429	LASP1	NM_006148	0.000372079	0.0212153	-0.0907254	0.185856	0.276581	11397		N_Shore
cg05402432			1.22e-06	0.00338591	-0.123966	0.42096	0.544926	11403
cg03167344	SIK3;SIK3;SIK3	NM_001281749;NM_025164;NM_001281748	4.82e-05	0.00862879	-0.0950003	0.32032	0.415321	11414	5'UTR
cg23268208	HORMAD2	NM_152510	2.61e-06	0.00374492	-0.0859226	0.28881	0.374733	11422	TSS1500	Island
cg10638734	GPRC5B	NM_016235	2.97e-05	0.00713752	-0.0805439	0.224264	0.304808	11423	TSS1500	Island
cg14563251	SIDT1;SIDT1	NM_017699;NM_001308350	1.08e-05	0.00507045	-0.109695	0.371503	0.481199	11424	5'UTR
cg05678733			0.000374157	0.0212759	-0.0922929	0.26353	0.355823	11428
cg04303509	ZNF792	NM_175872	0.000374913	0.0212965	-0.0944522	0.287294	0.381746	11440		N_Shore
cg00470183	TSPYL4	NM_021648	0.000123905	0.0127519	-0.0960501	0.324239	0.420289	11447	5'UTR	S_Shore
cg25587662	NAPG	NM_003826	0.000284394	0.0186626	-0.0805037	0.207376	0.28788	11454	TSS1500	N_Shore
cg18668325	NEXN;NEXN;NEXN-AS1	NM_001172309;NM_144573;NR_103535	7.93e-05	0.0105919	-0.0805007	0.178098	0.258598	11456	TSS1500	N_Shore
cg03606269			7.84e-05	0.0105336	-0.0804916	0.218999	0.29949	11462
cg06899551	FILIP1	NM_015687	0.000376877	0.0213662	-0.0988333	0.28838	0.387213	11462
cg16430601	SMAD3	NM_005902	0.000170865	0.014689	-0.0918123	0.309575	0.401388	11463	5'UTR
cg04952324	CLIP2;CLIP2	NM_032421;NM_003388	0.000109846	0.01207	-0.113467	0.384957	0.498424	11465	5'UTR
cg02747442	LOC284788;LOC284788	NR_027090;NR_027089	0.000309761	0.0194544	-0.0804797	0.135183	0.215663	11467	3'UTR
cg09907758	C11orf95	NM_001144936	9.5e-06	0.00487412	-0.0804786	0.210725	0.291204	11468	TSS1500	S_Shore
cg00543976	ADORA3	NM_001081976	7.04e-05	0.0100903	-0.0804668	0.152872	0.233339	11476		S_Shore
cg21534849			5.62e-05	0.00919512	-0.108358	0.367357	0.475715	11480		N_Shore
cg04730047	TBC1D23	NM_018309	6.46e-05	0.00965779	-0.088429	0.298016	0.386445	11488	TSS1500	N_Shore
cg14905144	TLE3;TLE3;TLE3;TLE3;TLE3;TLE3;TLE3;TLE3	NM_001282982;NM_001282982;NM_001282981;NM_005078;NM_001105192;NM_001282980;NM_001282979;NM_020908	0.000142633	0.0135809	-0.119169	0.405117	0.524286	11492	5'UTR	N_Shore
cg20411935			0.000122652	0.0126986	-0.0848212	0.285487	0.370308	11495		S_Shore
cg03835987	ELOVL6;ELOVL6	NM_001130721;NM_024090	4.72e-05	0.00855569	-0.0826614	0.277979	0.36064	11498	5'UTR	S_Shore
cg01247747	CDK2AP1;CDK2AP1;CDK2AP1;CDK2AP1;CDK2AP1;CDK2AP1	NM_001270434;NM_001270433;NM_001270434;NR_073008;NR_073007;NM_004642	6.23e-06	0.00428037	-0.081363	0.273461	0.354824	11499	5'UTR	N_Shore
cg03358154	SORCS2	NM_020777	0.000174724	0.0148634	-0.081308	0.273382	0.35469	11515
cg09336219	DLGAP4	NM_014902	2.52e-05	0.00667607	-0.0997946	0.337814	0.437609	11516	TSS1500	N_Shore
cg04850211	OBSCN;OBSCN	NM_052843;NM_001098623	0.000380614	0.0214479	-0.166475	0.411563	0.578038	11532	TSS1500	Island
cg11112161	SLFN12L	NM_001145027	1.02e-06	0.00328088	-0.0803861	0.154697	0.235083	11533
cg25433316	CYS1	NM_001037160	0.000284398	0.0186626	-0.0803822	0.217364	0.297746	11538	3'UTR
cg18048655			0.000381508	0.0214603	-0.103829	0.263535	0.367364	11551		N_Shore
cg18998911	TAGLN3;TAGLN3;TAGLN3;TAGLN3	NM_001008273;NM_001008272;NM_001008273;NM_013259	2.12e-05	0.00632781	-0.105505	0.358021	0.463526	11553	5'UTR
cg14682005	JARID2	NM_004973	0.000223338	0.016605	-0.080362	0.238793	0.319155	11553	5'UTR
cg24754277	DAPK1	NM_004938	9.54e-05	0.0113876	-0.0803573	0.227959	0.308316	11556	5'UTR	S_Shore
cg15244101			1.9e-06	0.00363559	-0.117452	0.399803	0.517256	11562	5'UTR	N_Shore
cg06884401	FAM13A;FAM13A	NM_014883;NM_014883	0.000205605	0.0159419	-0.0832837	0.280586	0.363869	11563	1stExon
cg14095959			8.51e-06	0.00468045	-0.0803476	0.249819	0.330167	11566	TSS1500	Island
cg10922280	DPEP2	NM_022355	0.00038312	0.0215052	-0.0869046	0.259391	0.346295	11577	3'UTR
cg14974572	RAB8B	NM_016530	0.000126873	0.0128817	-0.0824206	0.277643	0.360063	11581
cg04777091	JAKMIP1	NM_001099433	0.000384271	0.0215357	-0.0881314	0.153626	0.241758	11595
cg20265062			0.000216172	0.0163479	-0.080312	0.234587	0.314899	11597	1stExon	N_Shore
cg01993576	SLC29A1;SLC29A1	NM_001078174;NM_004955	0.000105108	0.0118582	-0.085018	0.286807	0.371825	11597	5'UTR	S_Shore
cg00740474	BRF1;BRF1;BRF1;BRF1;BRF1	NM_001519;NM_001242788;NM_001242790;NM_001242787;NM_001242786	1.75e-05	0.00590573	-0.0803101	0.20819	0.2885	11601	5'UTR
cg01871339	TRAK1;TRAK1;TRAK1;TRAK1;TRAK1	NM_001265608;NM_001042646;NM_001265610;NM_001265609;NM_014965	1.57e-05	0.00569525	-0.102243	0.346977	0.44922	11603	5'UTR
cg20785560	GIPC2	NM_017655	0.00013659	0.0132864	-0.0857406	0.289383	0.375124	11606	TSS1500	N_Shore
cg14553297	AGL;AGL;AGL;AGL;AGL	NM_000642;NM_000643;NM_000644;NM_000028;NM_000646	0.000384725	0.0215372	-0.0949393	0.239586	0.334525	11608	5'UTR	S_Shore
cg16544169	NKX2-6	NM_001136271	1.93e-05	0.00616423	-0.080271	0.264704	0.344975	11630	TSS1500	Island
cg26094599	WNT10A	NM_025216	1.4e-05	0.00551626	-0.0865477	0.292441	0.378989	11635	1stExon	Island
cg10189107	KANK1;KANK1;KANK1;KANK1	NM_153186;NM_001256876;NM_001256877;NM_015158	0.000386081	0.0215619	-0.0978445	0.250275	0.34812	11635	5'UTR	S_Shore
cg24065504	ANKRD22	NM_144590	1.12e-05	0.00513162	-0.113967	0.388281	0.502248	11641	TSS1500
cg11562188	PSMA3-AS1;PSMA3-AS1	NR_029435;NR_029434	0.00038697	0.0215929	-0.104481	0.233959	0.338439	11644	3'UTR
cg00533182	PPP1R16A	NM_032902	0.000230343	0.0168659	-0.0802457	0.199936	0.280182	11648	5'UTR	Island
cg01813139	AGPAT2;AGPAT2	NM_006412;NM_001012727	5.76e-05	0.00928093	-0.0802284	0.264315	0.344543	11658	3'UTR	Island
cg14723090	MIR3154;MIR199B;DNM1;DNM1;DNM1;DNM1;DNM1	NR_036110;NR_029619;NM_001288737;NM_001288738;NM_001005336;NM_004408;NM_001288739	7.24e-05	0.0102071	-0.0802271	0.252093	0.33232	11659	TSS1500
cg03700483	KXD1;KXD1;KXD1	NM_024069;NM_001171949;NM_001171948	0.000222729	0.0165812	-0.093806	0.317991	0.411797	11662	TSS1500	N_Shore
cg15247329			0.000135201	0.0132333	-0.142356	0.487779	0.630135	11666	5'UTR
cg23150800	OPTN;OPTN;OPTN;OPTN	NM_021980;NM_001008213;NM_001008212;NM_001008211	0.00038862	0.0216317	-0.166062	0.324448	0.49051	11672	5'UTR
cg11919646	PXN;PXN;PXN;PXN	NM_002859;NM_001243756;NM_001080855;NM_025157	0.000141275	0.0135202	-0.101167	0.343889	0.445057	11681	5'UTR
cg27402043			0.000316414	0.0196593	-0.0801928	0.246594	0.326787	11683
cg23204398	NSMCE2	NM_173685	2.49e-06	0.00370803	-0.0801798	0.177674	0.257854	11689	TSS1500
cg07391985	CATIP-AS1	NR_110573	5.17e-05	0.00890751	-0.0801787	0.247678	0.327857	11690	TSS1500	S_Shore
cg00861646			1.32e-05	0.00543156	-0.0994629	0.338051	0.437514	11693		S_Shore
cg04379348	RSPH6A;SYMPK	NM_030785;NM_004819	1.51e-05	0.00562061	-0.0801701	0.159336	0.239506	11697	TSS200	Island
cg09218516	UCK2	NM_012474	4.29e-05	0.00825471	-0.109014	0.371485	0.480498	11698
cg19896824			0.000197706	0.0156734	-0.0963109	0.327077	0.423388	11705	3'UTR
cg24627933	CCNY;CCNY;CCNY;CCNY;CCNY	NM_001282853;NM_181698;NM_001282854;NM_145012;NM_001282852	1.7e-05	0.00585578	-0.0801502	0.146149	0.226299	11708	5'UTR
cg09440270	CYP26C1	NM_183374	1.02e-05	0.0049503	-0.0883306	0.299184	0.387515	11711	3'UTR	Island
cg17009165	IFNGR2	NM_005534	0.000267367	0.0180917	-0.0801414	0.214517	0.294659	11717	TSS1500	N_Shore
cg25526039	SOBP	NM_018013	0.000151664	0.0139223	-0.0987404	0.335762	0.434503	11729	5'UTR	S_Shore
cg19696794	RREB1;RREB1;RREB1;RREB1	NM_001003698;NM_001003700;NM_001168344;NM_001003699	1.8e-05	0.00595125	-0.0801324	0.207091	0.287223	11731	TSS1500	N_Shore
cg27277339	MYO5C	NM_018728	3.11e-05	0.00726973	-0.0943012	0.320225	0.414526	11732	3'UTR
cg27291468			5.74e-05	0.0092702	0.144549	0.640756	0.496207	11735
cg13059651			2e-05	0.00623978	-0.106557	0.36319	0.469747	11739	TSS1500
cg22023873			4.35e-06	0.00412756	-0.0898145	0.304579	0.394393	11742	TSS1500
cg02869300	SUPT3H;SUPT3H;SUPT3H	NM_181356;NM_003599;NM_001261823	5.92e-06	0.00427941	-0.0993998	0.338205	0.437605	11748
cg13022679	PCDHA2;PCDHA1;PCDHA1;PCDHA6;PCDHA5;PCDHA6;PCDHA3;PCDHA4;PCDHA6	NM_018905;NM_031411;NM_018900;NM_031848;NM_018908;NM_018909;NM_018906;NM_018907;NM_031849	0.000392869	0.0217295	-0.090936	0.227394	0.31833	11749	TSS200	N_Shore
cg17123420	AOX2P	NR_001557	0.000206134	0.0159587	-0.0801007	0.185723	0.265824	11751	TSS200
cg27353619	NFIA;NFIA;NFIA;NFIA	NM_001145512;NM_001145511;NM_001134673;NM_005595	4.38e-06	0.00413302	-0.0800969	0.226377	0.306474	11755	5'UTR	Island
cg05535168	MIR4470;ASPH;ASPH;ASPH;ASPH;ASPH	NR_039680;NM_001164755;NM_032466;NM_001164754;NM_001164756;NM_004318	4.25e-05	0.00820994	-0.0800965	0.176528	0.256624	11756		N_Shore
cg16159688	MT1L	NR_001447	3.09e-05	0.00726056	-0.0800959	0.192024	0.272119	11757	5'UTR	S_Shore
cg01565130	MPZL1;MPZL1;MPZL1	NM_024569;NM_003953;NM_001146191	6.18e-05	0.00949151	-0.090453	0.306974	0.397427	11762	5'UTR	N_Shore
cg27245649	DGKH	NM_001204504	0.000364525	0.021001	-0.0800844	0.200674	0.280759	11766	TSS1500	N_Shore
cg03059991			1.97e-06	0.00363559	-0.0800809	0.198925	0.279006	11769	3'UTR	Island
cg19165640	ECE1	NM_001113348	2.92e-05	0.0071057	-0.0800715	0.184725	0.264797	11773	3'UTR
cg14159011	ETV7;ETV7;ETV7;ETV7;ETV7;ETV7;ETV7;ETV7	NM_001207038;NM_001207040;NM_001207039;NM_001207037;NM_001207041;NM_016135;NM_001207036;NM_001207035	0.000204164	0.0158853	-0.0800649	0.186411	0.266476	11779	5'UTR	Island
cg09558551			0.000204105	0.0158853	-0.0800502	0.256935	0.336986	11790	3'UTR	S_Shelf
cg10857250	ZCCHC8	NM_017612	1.5e-05	0.00561378	-0.0800465	0.189168	0.269215	11793	TSS1500	S_Shore
cg00120897			3.4e-06	0.00395982	-0.104575	0.356774	0.461349	11799
cg25518132	LOC100132215	NR_027069	4.28e-05	0.00824576	-0.0800298	0.185395	0.265425	11802	3'UTR	Island
cg07330114	VGLL4;VGLL4;VGLL4	NM_014667;NM_001128220;NM_001128219	0.00039685	0.0218456	-0.109907	0.215436	0.325343	11805	TSS200
cg08106319	ZFAND3	NM_021943	9.75e-05	0.0114966	-0.102795	0.350632	0.453427	11814
cg21478047	LOC644145	NR_003935	0.000289184	0.0188186	-0.0800083	0.162065	0.242073	11817	TSS200
cg16872071	RALGDS;RALGDS	NM_001042368;NM_006266	0.000263023	0.017937	-0.0827449	0.280348	0.363093	11823	TSS1500	S_Shore
cg23456202	CTNNA1;CTNNA1;CTNNA1;CTNNA1	NM_001290307;NM_001903;NM_001290309;NM_001290310	5.57e-05	0.00915892	-0.0968697	0.329946	0.426816	11827	5'UTR
cg14731414	LDLRAD4;LDLRAD4	NM_181482;NM_181481	4.42e-05	0.00835515	-0.0842462	0.285673	0.369919	11829
cg26044490	LMO3;LMO3;LMO3;LMO3;LMO3;LMO3	NM_001001395;NM_001243609;NR_045014;NR_045013;NR_045012;NM_001243613	7.55e-05	0.010378	-0.0923215	0.314103	0.406424	11842	TSS1500
cg23529755	PIAS2;PIAS2	NM_173206;NM_004671	3.24e-06	0.00392977	-0.0799729	0.169516	0.249489	11846	TSS1500	S_Shore
cg02311193			7.39e-07	0.00315875	-0.127987	0.439376	0.567364	11849	TSS1500	Island
cg10184289	SERTAD2	NM_014755	0.000400187	0.0219401	-0.080555	0.206104	0.286659	11853	TSS1500
cg25879142			0.000316029	0.019643	-0.0799633	0.263648	0.343612	11853
cg07930159	TPD52;TPD52;TPD52;TPD52;TPD52;TPD52;TPD52;TPD52;TPD52;TPD52;TPD52;TPD52	NR_105033;NM_001025252;NM_001287143;NM_001287142;NM_001287140;NR_105037;NR_105036;NR_105035;NR_105034;NM_005079;NM_001025253;NM_001287144	6.9e-05	0.00998641	-0.0946147	0.322329	0.416943	11863	3'UTR
cg16201233	RRAGC;RRAGC	NM_022157;NM_001271851	0.000197897	0.0156811	-0.110635	0.378656	0.489291	11868	TSS200
cg19674878			0.000401185	0.021965	-0.108901	0.357823	0.466724	11868
cg03331176	TMEM64;TMEM64	NM_001008495;NM_001146273	7.12e-05	0.0101379	-0.0799386	0.216019	0.295958	11871	TSS1500	S_Shore
cg15169829	TMPRSS12	NM_182559	1.88e-06	0.00363559	-0.139092	0.478697	0.617789	11876	TSS200	Island
cg08225658	SEC14L1;SEC14L1	NM_001204408;NM_001204410	5.14e-05	0.00890463	-0.0799271	0.192347	0.272274	11876	5'UTR
cg18096987	VGLL4;VGLL4;VGLL4	NM_014667;NM_001128220;NM_001128219	0.000136608	0.0132864	-0.10345	0.353469	0.456919	11877	TSS200
cg01302823			4.09e-06	0.00408479	-0.0799196	0.240195	0.320115	11883		N_Shelf
cg11171995	LINC00501	NR_047465	4.76e-06	0.00421304	-0.108807	0.372545	0.481352	11897	5'UTR
cg21029357	FADS2;FADS2;FADS2	NM_001281501;NM_001281502;NM_004265	1.33e-05	0.00544755	-0.16284	0.562528	0.725368	11899	5'UTR
cg18486707	RING1;MIR219-1	NM_002931;NR_029633	4.27e-05	0.00823807	-0.0798894	0.267846	0.347735	11899	TSS1500	N_Shore
cg01802713	ZBTB47;ZBTB47	NM_145166;NM_145166	0.000191139	0.0154297	-0.0813243	0.275958	0.357282	11904	1stExon	N_Shore
cg15555463	IPO9	NM_018085	4.46e-05	0.00837707	-0.0981696	0.335206	0.433375	11905	3'UTR
cg12708994	DSE;DSE	NM_013352;NM_001080976	9.49e-05	0.0113569	-0.10368	0.354657	0.458336	11911	TSS1500	N_Shore
cg08156775	BCOR;BCOR	NM_001123384;NM_001123383	0.000230268	0.0168642	-0.0815932	0.276988	0.358582	11913	5'UTR	N_Shore
cg19711297	TM9SF3	NM_020123	0.000338931	0.0203108	-0.07985	0.162376	0.242226	11921	TSS1500	S_Shore
cg04656051	SLC11A1	NM_000578	0.000137994	0.0133557	-0.0798448	0.213051	0.292895	11927	3'UTR	Island
cg03745994	LMO3;LMO3;LMO3;LMO3;LMO3;LMO3	NM_001001395;NM_001243609;NR_045014;NR_045013;NR_045012;NM_001243613	0.000404835	0.0220461	-0.100829	0.251089	0.351917	11933	TSS1500
cg19915305	UGP2;UGP2	NM_006759;NM_001001521	2.71e-05	0.00688516	-0.0798243	0.104498	0.184322	11939	ExonBnd	S_Shore
cg24303944			6.55e-05	0.00973421	-0.0848406	0.288597	0.373437	11939
cg18600899	PDHX;PDHX;PDHX	NM_001135024;NM_001166158;NM_003477	1.98e-05	0.00621138	-0.112985	0.387654	0.500639	11943	TSS200
cg05412396	ISL2	NM_145805	2.66e-05	0.00683697	-0.111703	0.383243	0.494945	11951		N_Shore
cg21268984	RERE;RERE	NM_012102;NM_001042681	1.36e-06	0.00345084	-0.120404	0.413895	0.534299	11954	3'UTR
cg22503783			3.52e-05	0.00764162	-0.0993761	0.339866	0.439242	11955
cg02192028	FAM120A;FAM120A;FAM120A;FAM120A	NM_001286724;NM_001286723;NM_014612;NM_001286722	8.32e-05	0.0108164	-0.10128	0.346638	0.447918	11968
cg25651219	ASCC1;ASCC1;ASCC1;ASCC1	NR_045564;NM_001198798;NM_001198800;NM_001198799	1.54e-05	0.00566606	-0.12211	0.41999	0.5421	11970	TSS1500
cg03745207	UPB1	NM_016327	3.6e-05	0.00770883	-0.0966878	0.330632	0.427319	11987	TSS1500
cg09978441			0.000201221	0.0157965	-0.079738	0.270092	0.34983	12002
cg08463297			4.49e-05	0.00839059	-0.0797378	0.259134	0.338872	12003	TSS1500
cg13763577	UNC80;UNC80	NM_032504;NM_182587	0.000148989	0.0138516	-0.0797125	0.210037	0.28975	12016	5'UTR
cg21881798	C11orf17;C11orf17;ST5	NM_182901;NM_020642;NM_005418	0.000113825	0.0122748	-0.0796995	0.151203	0.230902	12028	TSS1500	N_Shore
cg00207280	TRIB1	NM_025195	2.17e-05	0.00635216	-0.0817002	0.278073	0.359773	12028	TSS1500	N_Shore
cg13660285	DOCK9;DOCK9;DOCK9;DOCK9	NM_001130048;NM_015296;NM_001130050;NM_001130049	9.94e-07	0.00328088	-0.128315	0.442472	0.570787	12031	5'UTR
cg03830443	ZFPM2	NM_012082	0.000394039	0.0217577	-0.102736	0.352319	0.455055	12039	3'UTR	S_Shore
cg02411663			1.62e-05	0.00574605	-0.0989853	0.339133	0.438118	12046	5'UTR
cg02251243			0.000113571	0.0122604	-0.0898549	0.306933	0.396788	12049	TSS1500	N_Shore
cg06058170	HOMER1;HOMER1;HOMER1;HOMER1;HOMER1;HOMER1	NM_004272;NM_001277077;NM_001277078;NM_004272;NM_001277077;NM_001277078	5.38e-05	0.00903488	-0.100854	0.345771	0.446624	12054	1stExon	N_Shore
cg19182242	PPARG;PPARG	NM_005037;NM_138712	4.01e-05	0.00803174	-0.100068	0.343035	0.443103	12057	TSS1500	N_Shore
cg03789891	RAI1	NM_030665	1.66e-05	0.00581459	-0.0796485	0.216521	0.296169	12058	5'UTR	S_Shore
cg08639339	SLC45A3	NM_033102	2.35e-05	0.00653061	-0.113497	0.39043	0.503926	12062	5'UTR	N_Shore
cg15645467	CEP170;CEP170;CEP170	NM_001042404;NM_001042405;NM_014812	0.000414858	0.0223207	-0.0830449	0.244535	0.32758	12078	1stExon	N_Shore
cg07951209	NFIB	NM_001190738	1.43e-07	0.00291618	-0.0796088	0.166855	0.246464	12080	TSS1500	S_Shore
cg14595557	CMPK2;CMPK2;CMPK2;CMPK2	NM_001256478;NM_001256477;NM_207315;NR_046236	2.95e-05	0.00711958	-0.111693	0.384288	0.495981	12084	TSS1500	S_Shore
cg13937155	SCARF1;SCARF1;SCARF1;SCARF1;SCARF1	NM_145352;NR_028075;NM_003693;NR_028076;NM_145350	4.1e-05	0.00808889	-0.0898623	0.307227	0.39709	12085	3'UTR	S_Shore
cg20964965	INPP5A	NM_005539	0.000415383	0.0223332	-0.357726	0.56203	0.919756	12086	5'UTR	N_Shore
cg15749836	VGLL4;VGLL4;VGLL4;VGLL4	NM_001284391;NM_001128219;NM_001284390;NM_014667	4.52e-05	0.00841265	-0.0796031	0.241194	0.320797	12086	3'UTR
cg11456828	KCNA2	NM_001204269	4.66e-05	0.00850653	-0.0795593	0.254665	0.334224	12113	5'UTR
cg14196186	RAB37;RAB37;RAB37;RAB37	NM_001163989;NM_001163990;NM_175738;NM_001006638	3.37e-06	0.00395982	-0.0795487	0.207913	0.287462	12123	TSS1500	N_Shore
cg01445952			9.72e-06	0.00487412	-0.108536	0.37345	0.481986	12124
cg14848119			0.0004181	0.0223969	-0.119885	0.315605	0.43549	12131	TSS200
cg26110645			1.55e-06	0.00350011	-0.0795375	0.226959	0.306497	12131		S_Shore
cg23008718			4.67e-05	0.00851281	-0.0795344	0.268859	0.348393	12132
cg10461390	LRBA;LRBA	NM_006726;NM_001199282	5.04e-05	0.00883174	-0.109544	0.377213	0.486758	12135	3'UTR
cg09047569	DOK2	NM_003974	0.000194968	0.0155617	-0.0795334	0.25782	0.337353	12135	TSS1500	S_Shelf
cg12611045	C9orf91	NM_153045	0.000217824	0.0164078	-0.0795327	0.236192	0.315725	12136	5'UTR
cg27401562			0.000129442	0.0129896	-0.0882281	0.301879	0.390107	12137		Island
cg18516140			0.000172975	0.0147747	-0.0795301	0.212323	0.291853	12139		N_Shelf
cg06023994	CLDN11	NM_005602	3.57e-05	0.00768038	-0.0795246	0.256913	0.336437	12141	5'UTR	Island
cg25607886	SPPL3	NM_139015	3.81e-05	0.00786322	-0.0795085	0.1982	0.277708	12151	5'UTR
cg09653430			1.95e-05	0.00616893	-0.0795074	0.229906	0.309414	12152	3'UTR	N_Shore
cg26596350	GSG1L	NM_001109763	0.000274337	0.0183108	-0.0794882	0.186116	0.265604	12160	5'UTR
cg12687617			0.000402744	0.0220013	-0.0794858	0.259469	0.338955	12162		N_Shore
cg21049093	MEIS1	NM_002398	0.0004205	0.0224647	-0.0796924	0.260502	0.340194	12163	5'UTR
cg07077665			0.000366083	0.021031	-0.079483	0.268548	0.348031	12164		S_Shore
cg25293835			0.000149879	0.0138781	-0.0909985	0.311888	0.402886	12168
cg26236143	RBMS3;RBMS3;RBMS3;RBMS3;RBMS3	NM_014483;NM_001177712;NM_001177711;NM_001003793;NM_001003792	0.000190971	0.0154214	-0.138064	0.478472	0.616535	12178	5'UTR
cg11876048	MSI2;MSI2	NM_138962;NM_170721	3.66e-05	0.0077445	-0.123708	0.4277	0.551408	12181		S_Shelf
cg00577578	GBAP1	NR_002188	0.000124817	0.0127814	-0.0794596	0.217945	0.297404	12182	TSS1500	S_Shore
cg06585566			0.000422586	0.0225334	-0.129429	0.366306	0.495735	12186		Island
cg10420310	MIR193B	NR_030177	8e-05	0.0106356	-0.0794585	0.218125	0.297584	12187	TSS1500	S_Shore
cg16306870	C3orf21	NM_152531	0.000422827	0.0225367	-0.101424	0.19954	0.300963	12192	1stExon
cg20083676	C9orf47;C9orf47;S1PR3	NM_001001938;NM_001142413;NM_005226	7.6e-05	0.0104096	-0.0794262	0.256124	0.33555	12205	TSS1500	Island
cg14707453	SP110;SP110	NM_004509;NM_080424	2.27e-05	0.00647536	-0.079426	0.22549	0.304916	12206	3'UTR
cg01270444	CYP51A1-AS1;CYP51A1-AS1	NR_122110;NR_122109	6.69e-05	0.00980007	-0.116491	0.402414	0.518904	12207	TSS1500	S_Shore
cg06410591	TRIP10	NM_004240	0.000424032	0.0225714	-0.0877785	0.178301	0.266079	12208	5'UTR	Island
cg13358761	DPPA4	NM_018189	0.000101504	0.0116682	-0.102272	0.352093	0.454366	12208	TSS1500
cg00682367			1.35e-05	0.00546382	-0.0794139	0.177964	0.257378	12216		S_Shelf
cg20322977	CYP26C1	NM_183374	0.000100602	0.0116428	-0.079413	0.263037	0.34245	12220	TSS1500	Island
cg00530564			2.34e-05	0.00653061	-0.0889928	0.305149	0.394142	12221	3'UTR	N_Shelf
cg27491190	SLC38A2	NM_018976	3.75e-05	0.00781519	-0.0837778	0.286691	0.370469	12222	TSS1500	S_Shore
cg01538218	GRAP2;GRAP2;GRAP2;GRAP2;GRAP2;GRAP2;GRAP2;GRAP2;GRAP2	NM_001291825;NM_001291825;NM_004810;NM_001291826;NM_001291824;NM_004810;NM_001291824;NM_001291826;NM_001291828	0.000319432	0.0197415	-0.0794066	0.237408	0.316815	12226	5'UTR
cg01610979			3.43e-05	0.00758105	-0.113934	0.39353	0.507464	12231	5'UTR
cg01472737	KLHL14	NM_020805	6.05e-05	0.00941784	-0.079402	0.270647	0.350049	12232	TSS1500	S_Shore
cg11904885	CDHR2;CDHR2	NM_001171976;NM_017675	0.00017657	0.0149325	-0.0793996	0.246458	0.325858	12233	5'UTR
cg17448336			9.73e-05	0.0114778	-0.0845649	0.289713	0.374277	12260	5'UTR	N_Shore
cg16176694			3.91e-06	0.00407793	-0.0793593	0.187017	0.266377	12264
cg23484358	PIGZ	NM_025163	0.000152695	0.0139463	-0.0793576	0.21051	0.289868	12266	3'UTR	Island
cg24325816	PLD3;PLD3;PLD3	NM_001291311;NM_001031696;NM_012268	2e-06	0.00363559	-0.079336	0.200662	0.279998	12282	TSS1500
cg13088556			8.87e-05	0.0110654	-0.085402	0.292893	0.378295	12293		N_Shore
cg17546247	ZIC4;ZIC1	NM_032153;NM_003412	0.000185956	0.0152682	-0.0812219	0.278128	0.35935	12297	TSS1500	N_Shore
cg22938535	FNIP2	NM_020840	0.000430278	0.022734	-0.0866659	0.149158	0.235823	12297	5'UTR
cg25095623	GSTO1;GSTO1;GSTO1	NM_004832;NM_001191002;NM_001191003	2.58e-06	0.00373699	-0.0998299	0.34424	0.44407	12315	TSS1500	N_Shore
cg23090653			5.9e-05	0.00936377	-0.0792796	0.220159	0.299438	12319
cg25417766			4.12e-06	0.00408479	-0.0830922	0.284885	0.367978	12321
cg18404374	LRRC3B	NM_052953	0.000184717	0.0152388	-0.0792753	0.235586	0.314861	12321	3'UTR	N_Shore
cg08297985			2.68e-05	0.00686199	-0.0792739	0.231235	0.310509	12322
cg03970567	ATF3	NM_001030287	0.00043242	0.0227999	0.218064	0.78141	0.563347	12323	5'UTR
cg07160871			7.81e-05	0.0105235	-0.0836759	0.286974	0.37065	12324
cg02589497	LTBP3;LTBP3;LTBP3	NM_001130144;NM_001164266;NM_021070	9.49e-06	0.00487412	-0.0792658	0.262234	0.3415	12329	TSS1500	S_Shore
cg04002486			0.000432606	0.0227999	-0.0807309	0.255551	0.336282	12330	5'UTR
cg01352108	KCNK4;KCNK4	NM_033310;NM_033310	3.01e-05	0.00716571	-0.0804535	0.275573	0.356026	12332	TSS1500	Island
cg16143121	LINC00426	NR_024464	3.48e-05	0.00761883	-0.107451	0.371406	0.478857	12333	3'UTR
cg09278089	ATP10A	NM_024490	0.000357214	0.0208394	-0.132542	0.460472	0.593014	12335	3'UTR
cg20293716	DIRC2	NM_032839	0.000381149	0.0214583	-0.0792594	0.240609	0.319869	12336		Island
cg23435671			0.000433696	0.0228301	-0.106251	0.261478	0.367729	12344	TSS1500	S_Shore
cg07916304	DNMT3A;DNMT3A	NM_175629;NM_022552	3.07e-06	0.00384655	-0.0792438	0.152374	0.231618	12349		S_Shore
cg05926722			0.000193331	0.0155132	-0.0981033	0.338354	0.436457	12354		Island
cg26266876	RPL15;NKIRAS1	NM_002948;NM_020345	5.08e-06	0.0042455	-0.0978689	0.337542	0.435411	12358	TSS1500	N_Shore
cg11316904	CREB5	NM_182899	2.45e-05	0.0066145	-0.0792259	0.228115	0.307341	12360	5'UTR
cg00398420			0.000404428	0.0220354	-0.101175	0.349361	0.450535	12368	TSS1500
cg19710451	HOXB4	NM_024015	4.91e-05	0.00872108	-0.0896298	0.308441	0.398071	12379	5'UTR	Island
cg06455826			6.03e-06	0.00427941	-0.125626	0.436464	0.562091	12391	3'UTR
cg15570745			3.55e-05	0.00766564	-0.0791844	0.19467	0.273855	12397
cg12456014			4.43e-05	0.00835963	-0.0791768	0.147022	0.226199	12402
cg23787937			4.71e-05	0.00855026	-0.0791759	0.219102	0.298278	12404	5'UTR	S_Shore
cg14412921			3.08e-05	0.00725463	-0.0818131	0.280859	0.362672	12412
cg15870818	TTC14;TTC14	NM_001042601;NM_133462	1.66e-05	0.00580629	-0.103111	0.356778	0.459889	12426	TSS1500	N_Shore
cg05147321	DDIT4L;LOC101929353	NM_145244;NR_125924	0.000123987	0.0127521	-0.0810343	0.278337	0.359371	12436	TSS1500	S_Shore
cg16064424	WWOX;WWOX	NM_016373;NM_001291997	2.7e-05	0.00687089	-0.0791266	0.24189	0.321017	12439	3'UTR
cg07145284	CD248	NM_020404	3.14e-05	0.00730668	-0.0883525	0.304435	0.392788	12446	5'UTR	S_Shore
cg17113955	RALY;RALY	NM_016732;NM_007367	5.59e-06	0.00427275	-0.0989001	0.341985	0.440885	12447	5'UTR
cg12204343	LOC645323;LOC645323;LOC645323	NR_024383;NR_015436;NR_024384	4.96e-06	0.0042455	-0.0791168	0.191618	0.270735	12450	TSS1500
cg22747380	EXT1	NM_000127	0.000118281	0.0125213	-0.0877199	0.302209	0.389928	12450
cg20533403			2.23e-05	0.00642252	-0.0885376	0.305122	0.393659	12451
cg11380640			0.000144963	0.0136802	-0.0791141	0.162632	0.241746	12452
cg24288319			1.69e-06	0.00358506	-0.116337	0.404173	0.52051	12459
cg10151085	CBX5;CBX5;CBX5	NM_001127321;NM_001127322;NM_012117	1.94e-05	0.00616893	-0.0791084	0.157282	0.23639	12460	TSS1500
cg18188717	C5orf4	NM_032385	5.15e-05	0.00890547	-0.0790874	0.209073	0.28816	12472	1stExon
cg20373393	C10orf105;CDH23;CDH23	NM_001168390;NM_001171930;NM_022124	8.85e-05	0.0110551	-0.100054	0.346344	0.446398	12479	5'UTR
cg18935353	CD248	NM_020404	2.12e-06	0.00363559	-0.0790791	0.196518	0.275597	12479	5'UTR	S_Shore
cg11503274	CDX1	NM_001804	0.000442734	0.0230509	-0.0947357	0.31354	0.408275	12480		Island
cg22088248	ZADH2	NM_175907	0.000442888	0.023052	-0.118646	0.407016	0.525662	12485	TSS200	S_Shore
cg00561022	VCL;VCL	NM_003373;NM_014000	0.000443012	0.0230548	-0.0810361	0.253324	0.33436	12487	5'UTR
cg20738334			0.000444183	0.0230991	-0.104632	0.355537	0.460169	12496	TSS1500	S_Shore
cg15127250	GALNT6	NM_007210	0.000429847	0.0227227	-0.0846307	0.291532	0.376163	12496	TSS1500	S_Shore
cg11869862			0.000180034	0.015043	-0.103713	0.359552	0.463264	12503		N_Shelf
cg14049094	LRRFIP2;LRRFIP2;LRRFIP2;LRRFIP2	NM_006309;NM_001134369;NM_017724;NM_001282691	0.000444543	0.023103	-0.0915014	0.22376	0.315262	12504
cg17753347	LHX9	NM_001014434	5.43e-05	0.00906029	-0.0790155	0.240472	0.319488	12516	5'UTR	N_Shore
cg20062305	MYO7A;MYO7A;MYO7A	NM_001127180;NM_000260;NM_001127179	0.000446001	0.023151	-0.10208	0.236368	0.338448	12519	TSS1500
cg08602500	PTPRN2;PTPRN2;PTPRN2	NM_002847;NM_130842;NM_130843	0.000446636	0.0231655	-0.0993274	0.255002	0.35433	12529		Island
cg27272408			0.000144438	0.0136565	-0.11584	0.403003	0.518843	12534	TSS1500
cg10552807	PDE4B;PDE4B;PDE4B	NM_002600;NM_001037341;NM_001297440	0.000115343	0.0123652	-0.0789795	0.186667	0.265647	12538	TSS1500	N_Shore
cg20034712	ZNF836	NM_001102657	0.0004479	0.0232082	-0.113823	0.351527	0.46535	12541	TSS1500	S_Shore
cg00937681			1.06e-06	0.00328088	-0.140837	0.492296	0.633134	12551	TSS200	Island
cg13146164	ITPR1;ITPR1;ITPR1	NM_001099952;NM_001168272;NM_002222	0.000449114	0.0232383	-0.088311	0.296384	0.384695	12559
cg13574858	ZBTB4;ZBTB4	NM_001128833;NM_020899	1.39e-05	0.00551626	-0.0789557	0.199329	0.278284	12561	5'UTR	N_Shore
cg12887144	FSBP;RAD54B;RAD54B;RAD54B	NM_001256141;NM_001205263;NM_001205262;NM_012415	0.00044945	0.0232483	-0.0845264	0.191041	0.275567	12563	TSS200
cg08572565	NIN;NIN;NIN	NM_182946;NM_182944;NM_020921	8.99e-06	0.004769	-0.0789419	0.223093	0.302035	12568	TSS1500	S_Shore
cg04463386			3.82e-05	0.00787378	-0.0789343	0.265812	0.344746	12574	5'UTR	S_Shore
cg08995061	ZAK	NM_016653	0.00011096	0.0121186	-0.0789294	0.120635	0.199564	12580	3'UTR
cg20907456			1.41e-05	0.00551626	-0.0789249	0.261183	0.340108	12586	TSS1500
cg20764656	GPX2	NM_002083	9.04e-05	0.0111434	-0.0789135	0.263503	0.342416	12591	TSS1500
cg25511014			2.97e-05	0.007136	-0.0789122	0.236889	0.315801	12594
cg00567673			0.000453044	0.0233461	-0.0835504	0.261109	0.344659	12608	5'UTR
cg14056975			0.000280621	0.0185467	-0.0817927	0.282053	0.363846	12611
cg20310100	LRP5	NM_002335	0.000133417	0.0131736	-0.11099	0.386313	0.497303	12612		S_Shore
cg02560447			3.83e-05	0.00788584	-0.0788894	0.270775	0.349665	12612		S_Shore
cg20967681	ABLIM1;ABLIM1;ABLIM1;ABLIM1	NM_006720;NM_002313;NM_001003407;NM_001003408	3.62e-05	0.00772352	-0.0788881	0.232765	0.311654	12613	5'UTR
cg10139653	ZNF710	NM_198526	0.000323874	0.0198497	-0.100438	0.348679	0.449117	12620	5'UTR	N_Shelf
cg12340687	YPEL2	NM_001005404	3.58e-05	0.00768502	-0.0814304	0.280883	0.362313	12634	TSS1500	N_Shore
cg02858177	OSER1;OSER1-AS1;OSER1-AS1;OSER1-AS1	NM_016470;NR_038339;NR_038338;NR_038337	0.000120376	0.0126129	-0.0788611	0.219322	0.298183	12636	TSS1500	S_Shore
cg27234129	DRAM2;CEPT1;CEPT1	NM_178454;NM_006090;NM_001007794	4.81e-05	0.00862803	-0.0788469	0.183888	0.262735	12653	TSS1500	S_Shore
cg12414338			2.77e-07	0.00291618	-0.078846	0.169901	0.248747	12654		S_Shelf
cg19303590			8.87e-05	0.0110654	-0.0964844	0.334871	0.431356	12655		N_Shelf
cg02768785	CD3EAP;ERCC1;ERCC1	NM_012099;NM_001983;NM_001166049	1.62e-05	0.00574605	-0.0828002	0.285969	0.36877	12659	3'UTR	S_Shelf
cg03782453	CCDC96;TADA2B	NM_153376;NM_152293	3.28e-05	0.00740394	-0.0788426	0.242879	0.321722	12660	1stExon	Island
cg21033965			0.000346599	0.0205373	-0.092816	0.321776	0.414592	12661		Island
cg01172899	SLC16A14	NM_152527	0.000427129	0.0226694	-0.0788426	0.210815	0.289657	12661	TSS1500	S_Shore
cg23991388	ADAMTS17	NM_139057	8.22e-05	0.0107558	-0.0927952	0.321735	0.41453	12667	3'UTR
cg08217285	GIT1;GIT1	NM_014030;NM_001085454	7.05e-05	0.0100903	-0.0788289	0.217918	0.296746	12671	TSS1500	N_Shore
cg15999700	CLN8	NM_018941	0.000457072	0.0234405	-0.0896149	0.170316	0.259931	12671	1stExon
cg07355157	MSRB2	NM_012228	7.62e-05	0.0104205	-0.111505	0.38876	0.500265	12676		S_Shore
cg00535869	DAPK2	NM_014326	2.19e-06	0.00363559	-0.107259	0.373624	0.480882	12683	3'UTR
cg01405107	LOC404266;LOC404266;LOC404266;HOXB5;LOC404266	NR_033203;NR_033204;NR_033201;NM_002147;NR_033202	0.000458167	0.0234612	-0.0931229	0.309773	0.402896	12690	5'UTR	N_Shore
cg09237512	BMP2K;BMP2K	NM_017593;NM_198892	2.33e-05	0.00651216	-0.0788126	0.222547	0.301359	12691
cg25465322	ZFP112;ZFP112	NM_013380;NM_001083335	2.39e-05	0.00657275	-0.0838445	0.289935	0.37378	12694	5'UTR	Island
cg04408104	WDSUB1;WDSUB1;WDSUB1	NM_001128213;NM_152528;NM_001128212	0.000321308	0.0197789	-0.078809	0.216548	0.295357	12694
cg06814493	TP73;TP73;TP73;TP73;TP73;TP73	NM_005427;NM_001204188;NM_001204186;NM_001204185;NM_001204184;NM_001204187	0.000458942	0.0234797	-0.0866336	0.271453	0.358086	12700	TSS200
cg08801007	NID1	NM_002508	1.44e-05	0.0055525	-0.103637	0.360853	0.46449	12704
cg12559119			2e-05	0.00623978	-0.0977791	0.339912	0.437691	12706
cg11898684	LINC00282;LINC00282	NR_027048;NR_027047	9.13e-06	0.00479762	-0.078792	0.19821	0.277002	12707
cg18329725			1.1e-06	0.00329265	-0.128764	0.450872	0.579636	12714
cg23771366	PRSS23	NM_007173	3.04e-05	0.00719491	-0.09211	0.319697	0.411807	12717	TSS1500	N_Shore
cg25374359	SNX31	NM_152628	6.26e-06	0.00428037	-0.0818753	0.283092	0.364968	12721	5'UTR	N_Shore
cg03004484			0.000105994	0.0119023	-0.0787611	0.207703	0.286464	12722	TSS1500	N_Shore
cg06892898	ELMO1;ELMO1;ELMO1	NM_014800;NM_001039459;NM_130442	2.7e-05	0.00687089	-0.0787605	0.225179	0.303939	12724	TSS200
cg06279632			0.000184282	0.0152249	-0.0787582	0.261535	0.340293	12728
cg05922563	ATP6V0A1;ATP6V0A1;ATP6V0A1	NM_005177;NM_001130020;NM_001130021	0.000309096	0.0194391	-0.086335	0.299198	0.385533	12733	5'UTR	S_Shore
cg10264188	KCNK4	NM_033310	7.92e-05	0.0105915	-0.0949402	0.330021	0.424961	12734	5'UTR	S_Shore
cg15160859	LPAR2	NM_004720	3.27e-05	0.00740394	-0.103716	0.361468	0.465185	12735	TSS1500	Island
cg25025235	SGK1;SGK1;SGK1;SGK1	NM_001143676;NM_001143678;NM_001143677;NM_005627	1.2e-05	0.00522517	-0.078749	0.131171	0.20992	12737	TSS200	N_Shore
cg17055704	ZBTB22;TAPBP;TAPBP;TAPBP;ZBTB22	NM_005453;NM_003190;NM_172208;NM_172209;NM_001145338	4.9e-05	0.00871594	-0.095666	0.332675	0.428341	12741	TSS1500	Island
cg26080567	DOPEY2	NM_005128	8.56e-05	0.0109212	-0.0905593	0.314389	0.404948	12742	5'UTR
cg02593704	MARK2;MARK2;MARK2;MARK2	NM_001039469;NM_001163297;NM_004954;NM_001163296	4.55e-05	0.00843342	-0.0787399	0.25577	0.33451	12745	TSS200
cg02619544	TLR5	NM_003268	5.62e-05	0.00919512	-0.0787281	0.199434	0.278162	12760	TSS1500	S_Shore
cg16618226	CLASP2;CLASP2	NM_001207044;NM_015097	0.000462799	0.0235676	-0.0985384	0.257082	0.355621	12760	TSS200
cg15362619	STK17B	NM_004226	4.78e-05	0.00860336	-0.0787196	0.205443	0.284163	12769	TSS1500	S_Shore
cg14064722	MEGF9	NM_001080497	5.79e-05	0.00930444	-0.0926331	0.322033	0.414666	12772
cg24864241	PLEKHA6	NM_014935	2.94e-05	0.00711299	-0.078711	0.240887	0.319598	12779	TSS200
cg23816247	BAALC;BAALC;C8orf56	NM_024812;NM_001024372;NR_027071	0.000140932	0.0134998	-0.0787085	0.166293	0.245002	12784	TSS200	S_Shore
cg24846309	CUEDC2	NM_024040	0.000464485	0.0236033	-0.105524	0.30486	0.410384	12788	TSS1500	S_Shore
cg22176709			7.8e-05	0.0105235	-0.0786881	0.204469	0.283157	12798		S_Shore
cg05692130			2.32e-05	0.00651216	-0.0786835	0.23017	0.308853	12805		N_Shelf
cg04737323			1.37e-05	0.00550918	-0.100005	0.34871	0.448715	12805
cg27571769	ACSL1	NM_001995	0.000107475	0.0119708	-0.0786816	0.198427	0.277108	12806	3'UTR
cg05963085	CCDC80;CCDC80;CCDC80	NM_199512;NM_199511;NM_199511	9.74e-06	0.00487435	-0.086865	0.301595	0.38846	12807	3'UTR
cg05273495	BCAS3;BCAS3	NM_001099432;NM_017679	1.15e-05	0.00518147	-0.113993	0.398977	0.51297	12814
cg12213111	SMTNL2;SMTNL2	NM_001114974;NM_198501	1.99e-06	0.00363559	-0.07865	0.202211	0.280862	12826	5'UTR	Island
cg14797308	POU2F1;POU2F1;POU2F1;POU2F1	NM_001198783;NR_037163;NM_002697;NM_001198786	2.07e-05	0.00630049	-0.0998229	0.348246	0.448069	12828	TSS200
cg23029655	ITGB7	NM_000889	0.000445461	0.0231322	-0.0900843	0.313379	0.403463	12834	3'UTR	Island
cg27191786			5.81e-05	0.00930444	-0.0924825	0.322003	0.414486	12836	3'UTR
cg05086639			7.78e-05	0.010504	-0.0807119	0.279772	0.360484	12840
cg27409651	CYB561A3;CYB561A3;CYB561A3;CYB561A3	NM_001161452;NM_153611;NM_001300763;NM_001161454	7.88e-06	0.00461866	-0.0932147	0.324686	0.417901	12846	TSS1500
cg14564351	AHI1;AHI1;AHI1	NM_001134831;NM_017651;NM_001134830	0.000468145	0.0236819	-0.0915109	0.305555	0.397065	12846	1stExon
cg20999347			0.000468235	0.0236846	-0.108319	0.338255	0.446574	12847		Island
cg19702675	MYO3B;MYO3B;MYO3B	NM_001083615;NM_001171642;NM_138995	1.61e-05	0.00574447	-0.0786255	0.165533	0.244158	12852
cg24866418	LHFPL4	NM_198560	8.9e-05	0.0110696	-0.078622	0.260545	0.339167	12854	TSS200	Island
cg14617996	NR4A2	NM_006186	1.54e-05	0.00566702	-0.0890331	0.309814	0.398847	12862	TSS200	N_Shore
cg07132557	TPD52;TPD52;TPD52;TPD52;TPD52;TPD52;TPD52;TPD52;TPD52;TPD52;TPD52;TPD52	NR_105033;NM_001025252;NM_001287143;NM_001287142;NM_001287140;NR_105037;NR_105036;NR_105035;NR_105034;NM_005079;NM_001025253;NM_001287144	0.000469785	0.0237277	-0.112231	0.373941	0.486172	12864	TSS1500
cg05702218	RABGAP1L;RABGAP1L	NM_001035230;NM_014857	0.000469956	0.0237277	-0.0840511	0.263291	0.347342	12870	TSS1500
cg21465008	CERS6;CERS6	NM_001256126;NM_203463	1.93e-05	0.00616504	-0.0934585	0.325862	0.419321	12878	TSS1500	N_Shore
cg20256779	FSBP;RAD54B;RAD54B;RAD54B	NM_001256141;NM_001205263;NM_001205262;NM_012415	2.98e-05	0.00714174	-0.0785912	0.125348	0.203939	12884	TSS200
cg16934595	RTN4;RTN4;RTN4;RTN4;RTN4	NM_007008;NM_207521;NM_153828;NM_207520;NM_020532	3.03e-05	0.00718612	-0.07859	0.210474	0.289064	12885
cg17265994	CDKN1C;CDKN1C;CDKN1C	NM_001122630;NM_000076;NM_001122631	0.000276162	0.0183832	-0.0785822	0.261438	0.340021	12890	3'UTR	Island
cg08321366	MMP14;MMP14	NM_004995;NM_004995	4.58e-05	0.00845301	-0.0785711	0.261012	0.339583	12904	TSS1500	N_Shore
cg09203501	WIPI2;WIPI2;WIPI2;WIPI2;WIPI2	NM_016003;NM_001033520;NM_001033519;NM_015610;NM_001033518	0.000473698	0.0238292	-0.10807	0.26157	0.36964	12918	3'UTR	S_Shelf
cg01821854	SFRP2	NM_003013	6.2e-06	0.00427941	-0.0785471	0.174774	0.253321	12923	TSS1500	N_Shore
cg20300175			0.000474428	0.023842	-0.0785633	0.192348	0.270912	12929	5'UTR	Island
cg25635864	RIN1	NM_004292	6.25e-07	0.00313692	-0.0785408	0.171397	0.249938	12934	3'UTR	S_Shore
cg14298200			5.18e-05	0.00890751	-0.078537	0.203934	0.282471	12940		Island
cg03463174	PCDHA12;PCDHA12;PCDHA1;PCDHA1;PCDHA2;PCDHA3;PCDHA4;PCDHA5;PCDHA6;PCDHA6;PCDHA7;PCDHA8;PCDHA9;PCDHA10;PCDHA10;PCDHA11	NM_018903;NM_031864;NM_031411;NM_018900;NM_018905;NM_018906;NM_018907;NM_018908;NM_031849;NM_018909;NM_018910;NM_018911;NM_031857;NM_031860;NM_018901;NM_018902	0.000117419	0.0124821	-0.0929669	0.324541	0.417507	12946	1stExon	S_Shore
cg18244423	C16orf71;ANKS3;ANKS3;ANKS3;ANKS3	NM_139170;NM_133450;NM_001308089;NM_001242929;NR_040252	9.06e-06	0.00478225	-0.0823485	0.28638	0.368729	12954	5'UTR	S_Shore
cg21319458	BAZ2B;BAZ2B	NM_013450;NM_013450	0.000476334	0.0238805	-0.0830865	0.186534	0.269621	12962	5'UTR	S_Shore
cg10217889			0.000476536	0.0238869	-0.0820483	0.269822	0.35187	12964	5'UTR
cg08641990	SSBP3;SSBP3;SSBP3	NM_001009955;NM_018070;NM_145716	0.000476792	0.0238927	-0.0905502	0.187882	0.278432	12967	TSS200	S_Shore
cg21007783	SPIB;SPIB;SPIB;SPIB	NM_001244000;NM_001243999;NM_001243998;NM_003121	1.79e-05	0.00595125	-0.0784961	0.175663	0.254159	12969	TSS200
cg13108304	MCF2L;MCF2L	NM_001112732;NM_024979	9.37e-05	0.0112998	-0.128068	0.451166	0.579234	12980		N_Shore
cg04414860	TSPYL4	NM_021648	8.95e-06	0.004769	-0.106522	0.373612	0.480134	12983	5'UTR	S_Shore
cg12857080	NACC2	NM_144653	0.000478621	0.023949	-0.112163	0.381347	0.49351	12987	5'UTR	S_Shore
cg07379403	ERI2;ERI2	NM_001142725;NM_080663	0.000129518	0.0129925	-0.0811828	0.282408	0.363591	12990	5'UTR
cg17283447	ADPRH	NM_001125	8.46e-05	0.0108961	-0.0811463	0.282396	0.363542	13005	TSS1500	N_Shore
cg13860433			0.000480778	0.0240077	-0.110437	0.355554	0.465991	13013		S_Shore
cg26478990	IRX5;IRX5	NM_005853;NM_001252197	1.17e-05	0.00519401	-0.078427	0.198322	0.276749	13019	3'UTR	Island
cg24791618	KIAA0319L	NM_024874	0.000481621	0.024038	-0.0888757	0.206932	0.295808	13020	3'UTR
cg21335509	WASL	NM_003941	0.000481695	0.024038	-0.0984337	0.288442	0.386876	13022	TSS1500	S_Shore
cg18512948	REC8;REC8;REC8	NM_001048205;NM_005132;NM_001048205	3.67e-06	0.00405548	-0.0783962	0.21142	0.289816	13037	TSS200	Island
cg19802138	SOX1	NM_005986	3.51e-05	0.00764162	-0.0783956	0.219811	0.298206	13038	1stExon	Island
cg20239488			8.97e-06	0.004769	-0.0992433	0.347838	0.447081	13040
cg04448061	DBN1;DBN1	NM_080881;NM_004395	2.32e-05	0.00651216	-0.0925811	0.323834	0.416415	13042	TSS200
cg14289511			0.000484016	0.0240983	-0.0841433	0.281916	0.36606	13052	TSS200
cg21912448	RERE;RERE	NM_012102;NM_001042681	4.87e-05	0.00868762	-0.102942	0.361304	0.464246	13058	3'UTR
cg15068318	SERPINB6	NM_004568	0.000149745	0.0138773	-0.0893698	0.312363	0.401733	13061
cg15241530	MEF2C;MEF2C;MEF2C;MEF2C;MEF2C;MEF2C;MEF2C	NM_001193349;NM_001193348;NM_001308002;NM_001193350;NM_002397;NM_001193347;NM_001131005	4.25e-05	0.00820405	-0.0932179	0.326283	0.419501	13065	5'UTR
cg16585234	MAN1C1	NM_020379	0.000179536	0.0150233	-0.0783531	0.226363	0.304717	13067	1stExon	S_Shore
cg11546475	RNF216;RNF216	NM_207111;NM_207116	0.000485186	0.0241196	-0.0788546	0.155105	0.23396	13072	3'UTR
cg11505037			9.52e-05	0.0113795	-0.0783458	0.150848	0.229194	13074
cg17060157	RPTOR;RPTOR	NM_001163034;NM_020761	1.05e-06	0.00328088	-0.0783386	0.213808	0.292147	13079	5'UTR	S_Shelf
cg25388162	IQCE;IQCE	NM_152558;NM_001287501	1.33e-05	0.00544636	-0.11056	0.389019	0.499578	13085		S_Shelf
cg17586860	SSTR4	NM_001052	3.35e-06	0.00395982	-0.0783186	0.181067	0.259386	13098	TSS200	Island
cg16338783	ACP5;ACP5	NM_001111035;NM_001111036	0.00016272	0.0143624	-0.100428	0.352626	0.453054	13104	TSS1500	S_Shore
cg03399669			5.1e-06	0.0042455	-0.0783054	0.211747	0.290052	13107	TSS200
cg08168897	BIN1;BIN1;BIN1;BIN1;BIN1;BIN1;BIN1;BIN1;BIN1;BIN1	NM_004305;NM_139344;NM_139347;NM_139351;NM_139345;NM_139343;NM_139348;NM_139349;NM_139350;NM_139346	0.000187806	0.0153179	-0.0782903	0.202808	0.281098	13116	TSS1500	S_Shore
cg10680133			1.41e-05	0.00551626	-0.0883225	0.30896	0.397283	13117
cg12462099	MIR5096;SPEN	NR_039973;NM_015001	1.82e-05	0.00597168	-0.0782666	0.202586	0.280852	13128
cg14720487	SCRN1;SCRN1;SCRN1;SCRN1	NM_001145514;NM_001145515;NM_014766;NM_001145513	3.79e-05	0.00783637	-0.0797054	0.277926	0.357631	13128	1stExon	N_Shore
cg13792427	RAI1	NM_030665	0.00013543	0.0132351	-0.0782659	0.239794	0.31806	13130	5'UTR
cg06138432	CUL3;CUL3;CUL3	NM_001257198;NM_001257197;NM_003590	5.67e-06	0.00427941	-0.0984422	0.345645	0.444088	13134	3'UTR
cg21988813	BEST1;BEST1	NM_004183;NM_001139443	2.73e-06	0.0037635	-0.104049	0.365944	0.469994	13141	3'UTR	N_Shelf
cg03220054	LAPTM4A	NM_014713	3.82e-06	0.00407793	-0.0782483	0.196666	0.274914	13141	5'UTR	S_Shore
cg22855968			0.000490419	0.024248	-0.0966118	0.26403	0.360642	13143
cg23250574			0.000491246	0.0242597	-0.106114	0.320576	0.42669	13158
cg04323925			0.000128813	0.0129618	-0.0840817	0.293985	0.378067	13164
cg12007634	CLASP2;CLASP2	NM_001207044;NM_015097	0.000491481	0.0242618	-0.0968709	0.249923	0.346794	13164	TSS200
cg26808436	NR2E1	NM_003269	5.36e-05	0.00901692	-0.0782131	0.201411	0.279624	13170	5'UTR	S_Shore
cg09945093			1e-05	0.00490885	-0.112583	0.397083	0.509666	13173
cg02914652			0.000165676	0.0144847	-0.109498	0.385944	0.495442	13175
cg23486701	SPTBN1;SPTBN1	NM_178313;NM_003128	0.00049251	0.0242849	-0.109006	0.32304	0.432045	13179		S_Shelf
cg11967431	LOC440461	NR_027283	2.31e-05	0.00651216	-0.0781991	0.272153	0.350353	13184		Island
cg05558085	ERICH5;ERICH5	NM_001170806;NM_173549	1.88e-05	0.00606351	-0.0972165	0.341602	0.438819	13184	TSS1500	N_Shore
cg03054432			1.04e-05	0.00499884	-0.106453	0.375009	0.481462	13185	5'UTR	S_Shore
cg19480422	C10orf54;CDH23	NM_022153;NM_022124	8.27e-06	0.00466072	-0.0985474	0.346468	0.445015	13194	3'UTR
cg07708637			0.000269839	0.0181843	-0.109503	0.386204	0.495707	13200
cg00360939	SNX13	NM_015132	1.62e-05	0.00574605	-0.12994	0.460212	0.590152	13209	TSS1500	S_Shore
cg24169812	CD300A;CD300A;CD300A;CD300A	NM_007261;NM_001256841;NM_007261;NM_001256841	0.000136912	0.0132932	-0.0781691	0.12947	0.20764	13212	TSS1500
cg04467093	TCF7	NM_003202	5.25e-05	0.00892896	-0.10655	0.375602	0.482152	13215	TSS1500	N_Shore
cg07356486			0.000127111	0.012889	-0.078159	0.256149	0.334308	13221		Island
cg06555959	#N/A	?	1.33e-05	0.00544845	-0.160637	0.571412	0.732049	13221	?	?
cg11967765	GNA12	NM_007353	1.93e-06	0.00363559	-0.109945	0.388074	0.498019	13235	3'UTR	N_Shore
cg01229865	ATP11A;ATP11A	NM_015205;NM_032189	0.000496287	0.0243658	-0.113119	0.399388	0.512507	13236	5'UTR
cg08243612			0.000484303	0.0241034	-0.0781436	0.190572	0.268716	13238	5'UTR	Island
cg18260532			0.000496526	0.0243701	-0.0965899	0.311067	0.407657	13240
cg03731797			2.14e-06	0.00363559	-0.0950445	0.334171	0.429216	13243		N_Shore
cg17034390			0.000260016	0.0178467	-0.111554	0.393963	0.505517	13244		Island
cg24542714	POMGNT1;C1orf190	NR_024332;NM_001013615	0.000154148	0.0140276	-0.0781187	0.255869	0.333988	13251	5'UTR	S_Shore
cg26388816	B4GALNT3	NM_173593	0.000497902	0.0244141	-0.104901	0.243602	0.348503	13252	5'UTR	Island
cg20793071	C1orf83;TMEM59	NM_153035;NM_004872	0.000155235	0.0140674	-0.0781131	0.171511	0.249624	13258	TSS1500	S_Shore
cg14159342	TP73;TP73;TP73;TP73	NM_001126240;NM_005427;NM_001126242;NM_001126241	0.000271208	0.0182123	-0.0781094	0.232668	0.310777	13260		S_Shore
cg25310233			0.000498272	0.0244189	-0.105735	0.254092	0.359827	13260
cg07448116	RNF19A	NM_001280539	2.11e-06	0.00363559	-0.103513	0.364952	0.468464	13262	5'UTR
cg06988133	EXT1	NM_000127	0.000122482	0.0126902	-0.0781011	0.217071	0.295173	13266
cg15259986	FIGN	NM_018086	0.000364299	0.0209987	-0.0780947	0.177144	0.255238	13270	TSS200	N_Shore
cg19251978	SPINK5;SPINK5;SPINK5	NM_001127699;NM_001127698;NM_006846	0.000498886	0.0244289	-0.0893262	0.261894	0.35122	13270
cg00407944	NOTCH1	NM_017617	2.7e-05	0.00687089	-0.0908839	0.319285	0.410169	13275		N_Shore
cg18025430	MS4A4A	NM_148975	4.71e-06	0.00421304	-0.0780855	0.156732	0.234817	13279	TSS200
cg19263607			0.000335393	0.0202107	-0.130001	0.461054	0.591055	13279		Island
cg14386624	SPIN1	NM_006717	8.09e-06	0.00464046	-0.120267	0.425787	0.546054	13281	5'UTR	S_Shelf
cg11436462			0.000216075	0.0163479	-0.0780815	0.230062	0.308143	13285	TSS1500	N_Shore
cg11864558	LINC01269	NR_125769	7.47e-05	0.010319	-0.0780805	0.264297	0.342377	13286	TSS200
cg08136112	YPEL4	NM_145008	1.15e-05	0.00518429	-0.0780677	0.225925	0.303993	13295	3'UTR	S_Shore
cg11714752	TMEM127	NM_017849	2.05e-05	0.00628894	-0.0780605	0.218522	0.296582	13305	TSS1500
cg26024880	IL28RA;IL28RA;IL28RA	NM_173065;NM_173064;NM_170743	3.53e-06	0.00401971	-0.07806	0.240073	0.318133	13307	TSS1500	Island
[truncated: 25,131 more rows]
