# Supplementary material for: Identification of Myalgic Encephalomyelitis/Chronic Fatigue Syndrome-associated DNA methylation patterns
Source: PLoS One. 2018 Jul 23;13(7):e0201066. doi: 10.1371/journal.pone.0201066 (PMC6056050; doi:10.1371/journal.pone.0201066)
Supplement: S6 Table — (XLSX) [file pone.0201066.s006.xlsx]

## Sheet: diffMethTable_region_cmp1_promo
S6 Table. Gene promoters identified as differentially methylated in ME/CFS patients compared to healthy controls. Mean beta difference > 0.05, FDR < 0.1
Gene ID	Chromosome	Start	End	symbol	entrezID	mean beta CFS	mean beta HC_CFS	mean beta-diff	p-val	FDR	combined Rank	Gene Name	Gene Description	Gene Biotype
ENSG00000182742	chr17	46656974	46658973	HOXB4	3214	0.387779	0.508839	-0.121059	1.46531e-06	0.0209456	43	HOXB4	homeobox B4 [Source:HGNC Symbol;Acc:5115]	protein_coding
ENSG00000256594	chr12	9785688	9787687	NA	374443	0.373373	0.514995	-0.141622	1.84789e-05	0.025752	50	RP11-705C15.2		pseudogene
ENSG00000259461	chr15	81410182	81412181	ANP32BP3	NA	0.376075	0.50015	-0.124075	5.88237e-05	0.0346601	70	ANP32BP3	acidic (leucine-rich) nuclear phosphoprotein 32 family, member B pseudogene 3 [Source:HGNC Symbol;Acc:44089]	pseudogene
ENSG00000198336	chr17	45276312	45278311	MYL4	4635	0.218276	0.307965	-0.0896898	7.10503e-06	0.0209456	71	MYL4	myosin, light chain 4, alkali; atrial, embryonic [Source:HGNC Symbol;Acc:7585]	protein_coding
ENSG00000266139	chr2	112078169	112080168	MIR4435-1;MIR4435-2	100616341;100616499	0.213506	0.302519	-0.089013	2.17778e-06	0.0209456	75	MIR4435-2	microRNA 4435-2 [Source:HGNC Symbol;Acc:41837]	miRNA
ENSG00000257496	chr12	46780275	46782274	NA	NA	0.422121	0.558223	-0.136103	8.20083e-07	0.0178987	85	RP11-474P2.4		lincRNA
ENSG00000150527	chr14	39732988	39734987	CTAGE5	4253	0.412557	0.519109	-0.106552	4.51578e-07	0.0178987	87	CTAGE5	CTAGE family, member 5 [Source:HGNC Symbol;Acc:7057]	protein_coding
ENSG00000179456	chr1	244213085	244215084	ZBTB18	10472	0.258152	0.344745	-0.0865936	2.82773e-05	0.0280917	90	ZBTB18	zinc finger and BTB domain containing 18 [Source:HGNC Symbol;Acc:13030]	protein_coding
ENSG00000200610	chr3	106233244	106235243	NA	NA	0.182851	0.274649	-0.0917983	9.37486e-05	0.0378909	108	Y_RNA	Y RNA [Source:RFAM;Acc:RF00019]	misc_RNA
ENSG00000226963	chr2	173292832	173294831	NA	NA	0.183657	0.268115	-0.0844581	4.98216e-06	0.0209456	116	AC078883.4		antisense
ENSG00000141867	chr19	15442857	15444856	BRD4	23476	0.287431	0.37281	-0.0853787	0.000104966	0.0382568	122	BRD4	bromodomain containing 4 [Source:HGNC Symbol;Acc:13575]	protein_coding
ENSG00000196743	chr5	150590211	150592210	GM2A	2760	0.286388	0.396517	-0.110129	0.000123519	0.0402369	134	GM2A	GM2 ganglioside activator [Source:HGNC Symbol;Acc:4367]	protein_coding
ENSG00000268095	chr19	52389778	52391777	NA	101928571	0.31914	0.40316	-0.0840197	6.59043e-05	0.0346601	136	CTC-429C10.2		antisense
ENSG00000133063	chr1	203242270	203244269	CHIT1	1118	0.334035	0.437403	-0.103368	1.64529e-05	0.025752	137	CHIT1	chitinase 1 (chitotriosidase) [Source:HGNC Symbol;Acc:1936]	protein_coding
ENSG00000223882	chr3	183722626	183724625	ABCC5-AS1	100873982	0.426843	0.52529	-0.0984468	0.000103878	0.0382568	142	ABCC5-AS1	ABCC5 antisense RNA 1 [Source:HGNC Symbol;Acc:40055]	antisense
ENSG00000067057	chr10	3107025	3109024	PFKP	5214	0.296206	0.382602	-0.086396	2.87276e-06	0.0209456	147	PFKP	phosphofructokinase, platelet [Source:HGNC Symbol;Acc:8878]	protein_coding
ENSG00000267125	chr19	1850898	1852897	NA	NA	0.212703	0.292824	-0.0801216	2.4095e-05	0.0262943	162	CTB-31O20.6		antisense
ENSG00000269934	chr1	228463268	228465267	NA	NA	0.345381	0.471849	-0.126468	0.000188402	0.0498421	165	RP5-1139B12.3		antisense
ENSG00000224020	chr9	127419246	127421245	MIR181A2HG	NA	0.173982	0.253558	-0.0795763	0.000123095	0.0402369	171	MIR181A2HG	MIR181A2 host gene (non-protein coding) [Source:HGNC Symbol;Acc:37188]	antisense
ENSG00000158486	chr16	21170263	21172262	DNAH3	55567	0.275376	0.354478	-0.0791019	6.07481e-05	0.0346601	178	DNAH3	dynein, axonemal, heavy chain 3 [Source:HGNC Symbol;Acc:2949]	protein_coding
ENSG00000188277	chr15	41060659	41062658	C15orf62	643338	0.280939	0.359687	-0.078748	4.74345e-06	0.0209456	185	C15orf62	chromosome 15 open reading frame 62 [Source:HGNC Symbol;Acc:34489]	protein_coding
ENSG00000270933	chr7	25988524	25990523	NA	NA	0.14984	0.228025	-0.078185	3.9419e-05	0.0326901	194	CTD-2227E11.1		lincRNA
ENSG00000199085	chr7	25989107	25991106	MIR148A	406940	0.14984	0.228025	-0.078185	3.9419e-05	0.0326901	194	MIR148A	microRNA 148a [Source:HGNC Symbol;Acc:31535]	miRNA
ENSG00000114166	chr3	20080015	20082014	KAT2B	8850	0.193327	0.269734	-0.0764071	8.17485e-05	0.0367877	213	KAT2B	K(lysine) acetyltransferase 2B [Source:HGNC Symbol;Acc:8638]	protein_coding
ENSG00000264031	chr17	27886065	27888064	NA	NA	0.430197	0.547968	-0.117772	4.79725e-06	0.0209456	220	RP11-68I3.2		antisense
ENSG00000265710	chr13	21276342	21278341	NA	NA	0.135097	0.210504	-0.0754066	0.000155931	0.0448922	223	AL161772.1		miRNA
ENSG00000267092	chr19	1506881	1508880	NA	NA	0.246394	0.321033	-0.0746388	7.19763e-06	0.0209456	237	CTB-25B13.9		antisense
ENSG00000112195	chr6	41168433	41170432	TREML2	79865	0.299188	0.373757	-0.0745692	0.000210123	0.0503956	239	TREML2	triggering receptor expressed on myeloid cells-like 2 [Source:HGNC Symbol;Acc:21092]	protein_coding
ENSG00000232774	chr14	62035758	62037757	NA	NA	0.307833	0.389618	-0.0817849	4.17344e-05	0.0335271	242	RP11-47I22.3	Uncharacterized protein [Source:UniProtKB/TrEMBL;Acc:G3V2X1]	protein_coding
ENSG00000254244	chr8	4643354	4645353	PAICSP4	NA	0.28269	0.358877	-0.0761877	0.000154166	0.0448922	254	PAICSP4	phosphoribosylaminoimidazole carboxylase, phosphoribosylaminoimidazole succinocarboxamide synthetase pseudogene 4 [Source:HGNC Symbol;Acc:38097]	pseudogene
ENSG00000158402	chr5	137673545	137675544	CDC25C	995	0.196273	0.269456	-0.0731829	4.51863e-05	0.0342792	260	CDC25C	cell division cycle 25C [Source:HGNC Symbol;Acc:1727]	protein_coding
ENSG00000207639	chr16	14396324	14398323	MIR193B	574455	0.329482	0.40653	-0.0770478	5.92615e-05	0.0346601	261	MIR193B	microRNA 193b [Source:HGNC Symbol;Acc:32087]	miRNA
ENSG00000202206	chr2	196377260	196379259	RNU6-169P	NA	0.34437	0.427649	-0.0832794	1.67085e-05	0.025752	265	RNU6-169P	RNA, U6 small nuclear 169, pseudogene [Source:HGNC Symbol;Acc:47132]	snRNA
ENSG00000230536	chr9	130856237	130858236	NA	NA	0.245453	0.317581	-0.0721286	0.000460017	0.0724917	286	RP11-379C10.4		antisense
ENSG00000224854	chr9	21965637	21967636	C9orf53	NA	0.234519	0.306215	-0.071696	6.40704e-05	0.0346601	298	C9orf53	chromosome 9 open reading frame 53 [Source:HGNC Symbol;Acc:23831]	protein_coding
ENSG00000224152	chr2	160470307	160472306	NA	643072	0.243107	0.313937	-0.0708305	7.0704e-05	0.0350716	312	AC009506.1		antisense
ENSG00000106003	chr7	2550663	2552662	LFNG	3955	0.270458	0.340861	-0.070403	3.96916e-05	0.0326901	319	LFNG	LFNG O-fucosylpeptide 3-beta-N-acetylglucosaminyltransferase [Source:HGNC Symbol;Acc:6560]	protein_coding
ENSG00000178395	chr1	223565215	223567214	C1orf65	164127	0.398578	0.47209	-0.0735116	0.000348427	0.0655568	320	C1orf65	chromosome 1 open reading frame 65 [Source:HGNC Symbol;Acc:26654]	protein_coding
ENSG00000150681	chr1	192126087	192128086	RGS18	64407	0.290976	0.365716	-0.0747402	0.000208857	0.0503956	323	RGS18	regulator of G-protein signaling 18 [Source:HGNC Symbol;Acc:14261]	protein_coding
ENSG00000104941	chr19	46318078	46320077	RSPH6A	81492	0.253433	0.323323	-0.0698907	0.000204756	0.0502124	326	RSPH6A	radial spoke head 6 homolog A (Chlamydomonas) [Source:HGNC Symbol;Acc:14241]	protein_coding
ENSG00000081377	chr9	99381613	99383612	CDC14B	8555	0.288348	0.357175	-0.0688267	1.14266e-05	0.0255583	353	CDC14B	cell division cycle 14B [Source:HGNC Symbol;Acc:1719]	protein_coding
ENSG00000165915	chr11	47427183	47429182	SLC39A13	91252	0.33143	0.400128	-0.0686975	0.000154428	0.0448922	354	SLC39A13	solute carrier family 39 (zinc transporter), member 13 [Source:HGNC Symbol;Acc:20859]	protein_coding
ENSG00000260253	chr8	29210188	29212187	NA	NA	0.302064	0.375085	-0.073021	0.000713717	0.0872674	357	RP4-676L2.1		sense_overlapping
ENSG00000109113	chr17	27044948	27046947	RAB34	83871;100861437	0.283952	0.353286	-0.0693336	1.88785e-05	0.025752	366	RAB34	RAB34, member RAS oncogene family [Source:HGNC Symbol;Acc:16519]	protein_coding
ENSG00000198242	chr17	27044911	27046910	RPL23A	6147;26809	0.283952	0.353286	-0.0693336	1.88785e-05	0.025752	366	RPL23A	ribosomal protein L23a [Source:HGNC Symbol;Acc:10317]	protein_coding
ENSG00000267369	chr17	33823737	33825736	NA	NA	0.379941	0.46609	-0.0861498	1.83997e-05	0.025752	368	RP11-1094M14.8		pseudogene
ENSG00000132405	chr4	6909469	6911468	TBC1D14	57533	0.156529	0.224356	-0.0678275	0.000138428	0.043677	377	TBC1D14	TBC1 domain family, member 14 [Source:HGNC Symbol;Acc:29246]	protein_coding
ENSG00000211938	chr14	106518433	106520432	IGHV3-7	NA	0.368499	0.458691	-0.0901913	3.62359e-05	0.0322802	386	IGHV3-7	immunoglobulin heavy variable 3-7 [Source:HGNC Symbol;Acc:5620]	IG_V_gene
ENSG00000268355	chr19	42036066	42038065	NA	NA	0.15423	0.221627	-0.0673967	1.23213e-05	0.0255583	394	AC006129.1		lincRNA
ENSG00000123636	chr2	160472704	160474703	BAZ2B	29994	0.36954	0.444519	-0.0749783	0.000234201	0.0526963	401	BAZ2B	bromodomain adjacent to zinc finger domain, 2B [Source:HGNC Symbol;Acc:963]	protein_coding
ENSG00000234076	chr3	188664929	188666928	TPRG1-AS1	NA	0.440611	0.508234	-0.0676236	0.000232206	0.0525182	403	TPRG1-AS1	TPRG1 antisense RNA 1 [Source:HGNC Symbol;Acc:42391]	lincRNA
ENSG00000223462	chr10	45431456	45433455	NA	NA	0.357477	0.444244	-0.086767	6.04462e-05	0.0346601	409	RP11-285G1.9		lincRNA
ENSG00000239159	chr5	79534909	79536908	NA	NA	0.173549	0.24011	-0.0665615	0.00018386	0.0492047	423	snoU13	Small nucleolar RNA U13 [Source:RFAM;Acc:RF01210]	snoRNA
ENSG00000247970	chr14	100069393	100071392	NA	NA	0.274154	0.340254	-0.0661002	0.00010846	0.0382568	432	RP11-543C4.1		lincRNA
ENSG00000249738	chr5	158736441	158738440	NA	285626	0.208036	0.273818	-0.0657826	6.35099e-05	0.0346601	439	AC008697.1		lincRNA
ENSG00000241399	chr2	160654254	160656253	CD302	9936	0.282336	0.354133	-0.0717965	0.000183077	0.0492047	441	CD302	CD302 molecule [Source:HGNC Symbol;Acc:30843]	protein_coding
ENSG00000226756	chr2	64870246	64872245	NA	NA	0.175299	0.241045	-0.0657461	0.000159948	0.0448922	442	AC007365.3		lincRNA
ENSG00000110435	chr11	34935876	34937875	PDHX	8050	0.152775	0.218223	-0.0654478	4.3977e-05	0.0342792	451	PDHX	pyruvate dehydrogenase complex, component X [Source:HGNC Symbol;Acc:21350]	protein_coding
ENSG00000115159	chr2	157290302	157292301	GPD2	2820	0.437693	0.510375	-0.0726813	8.31907e-05	0.0370547	462	GPD2	glycerol-3-phosphate dehydrogenase 2 (mitochondrial) [Source:HGNC Symbol;Acc:4456]	protein_coding
ENSG00000266961	chr18	12749568	12751567	NA	NA	0.444857	0.549344	-0.104487	4.78146e-05	0.0342792	468	RP11-973H7.5		lincRNA
ENSG00000267654	chr18	12748921	12750920	NA	100996324	0.444857	0.549344	-0.104487	4.78146e-05	0.0342792	468	RP11-973H7.4		lincRNA
ENSG00000182511	chr15	91425425	91427424	FES	2242	0.367642	0.448354	-0.0807128	0.000285448	0.0583924	480	FES	feline sarcoma oncogene [Source:HGNC Symbol;Acc:3657]	protein_coding
ENSG00000228667	chr10	25155074	25157073	NA	NA	0.372619	0.46014	-0.0875212	1.72359e-05	0.025752	481	RP11-129O7.2		pseudogene
ENSG00000170293	chr3	32278671	32280670	CMTM8	152189	0.347168	0.428603	-0.0814356	0.00015736	0.0448922	492	CMTM8	CKLF-like MARVEL transmembrane domain containing 8 [Source:HGNC Symbol;Acc:19179]	protein_coding
ENSG00000272138	chr8	80678877	80680876	NA	101927067;101929904;101930651	0.250032	0.31451	-0.0644772	0.000850579	0.0930726	493	RP11-27N21.3		lincRNA
ENSG00000231927	chr7	1548564	1550563	NA	NA	0.273435	0.337742	-0.0643066	9.92852e-05	0.0382568	500	AC102953.6		antisense
ENSG00000138741	chr4	122872410	122874409	TRPC3	7222	0.22643	0.290728	-0.0642985	0.000115001	0.0386147	501	TRPC3	transient receptor potential cation channel, subfamily C, member 3 [Source:HGNC Symbol;Acc:12335]	protein_coding
ENSG00000272884	chr17	7341325	7343324	NA	NA	0.271217	0.335464	-0.0642473	0.000110278	0.0382568	502	RP11-104H15.10		processed_transcript
ENSG00000206805	chr17	46554959	46556958	NA	NA	0.345234	0.425509	-0.080275	0.000269759	0.0566468	516	Y_RNA	Y RNA [Source:RFAM;Acc:RF00019]	misc_RNA
ENSG00000174807	chr11	66084016	66086015	CD248	57124	0.261975	0.325563	-0.0635883	2.03292e-05	0.0259561	524	CD248	CD248 molecule, endosialin [Source:HGNC Symbol;Acc:18219]	protein_coding
ENSG00000256294	chr19	44614834	44616833	ZNF225	7768	0.168226	0.231763	-0.0635372	0.000318902	0.0629881	526	ZNF225	zinc finger protein 225 [Source:HGNC Symbol;Acc:13018]	protein_coding
ENSG00000110887	chr12	109251208	109253207	DAO	1610	0.155533	0.218843	-0.0633093	6.79732e-05	0.0350716	535	DAO	D-amino-acid oxidase [Source:HGNC Symbol;Acc:2671]	protein_coding
ENSG00000257178	chr17	46659122	46661121	MIR10A	406902	0.373334	0.436475	-0.0631412	0.00028627	0.0583924	542	MIR10A	microRNA 10a [Source:HGNC Symbol;Acc:31497]	sense_intronic
ENSG00000071054	chr2	102311812	102313811	MAP4K4	9448	0.191947	0.254891	-0.0629444	6.0197e-05	0.0346601	547	MAP4K4	mitogen-activated protein kinase kinase kinase kinase 4 [Source:HGNC Symbol;Acc:6866]	protein_coding
ENSG00000167173	chr15	75486484	75488483	C15orf39	56905	0.347438	0.415876	-0.068438	4.2244e-05	0.0335271	554	C15orf39	chromosome 15 open reading frame 39 [Source:HGNC Symbol;Acc:24497]	protein_coding
ENSG00000104205	chr8	67623153	67625152	SGK3	23678;100533105	0.229089	0.291668	-0.0625792	9.28868e-05	0.0378909	559	SGK3	serum/glucocorticoid regulated kinase family, member 3 [Source:HGNC Symbol;Acc:10812]	protein_coding
ENSG00000259337	chr15	20177972	20179971	IGHV1OR15-2	NA	0.211342	0.273783	-0.0624416	0.00065315	0.0846013	569	IGHV1OR15-2	immunoglobulin heavy variable 1/OR15-2 (pseudogene) [Source:HGNC Symbol;Acc:5564]	IG_V_pseudogene
ENSG00000254777	chr8	61821112	61823111	NA	NA	0.221379	0.283612	-0.0622337	0.000282841	0.0582373	578	AC022182.1		lincRNA
ENSG00000134744	chr1	53018660	53020659	ZCCHC11	23318	0.391056	0.479559	-0.0885021	6.68151e-06	0.0209456	580	ZCCHC11	zinc finger, CCHC domain containing 11 [Source:HGNC Symbol;Acc:28981]	protein_coding
ENSG00000187260	chr7	151107314	151109313	WDR86	349136	0.265893	0.327757	-0.0618637	0.000121832	0.0402369	597	WDR86	WD repeat domain 86 [Source:HGNC Symbol;Acc:28020]	protein_coding
ENSG00000196586	chr6	76457409	76459408	MYO6	4646	0.186015	0.24776	-0.0617451	0.000269926	0.0566468	598	MYO6	myosin VI [Source:HGNC Symbol;Acc:7605]	protein_coding
ENSG00000201581	chr10	6190086	6192085	RN7SKP78	NA	0.204823	0.266563	-0.06174	2.84261e-05	0.0280917	599	RN7SKP78	RNA, 7SK small nuclear pseudogene 78 [Source:HGNC Symbol;Acc:45802]	misc_RNA
ENSG00000204977	chr13	50568524	50570523	TRIM13	10206	0.254257	0.315822	-0.061565	5.43237e-05	0.0346601	607	TRIM13	tripartite motif containing 13 [Source:HGNC Symbol;Acc:9976]	protein_coding
ENSG00000251835	chr8	55064943	55066942	RNU6ATAC32P	NA	0.383154	0.444649	-0.0614945	6.14292e-05	0.0346601	610	RNU6ATAC32P	RNA, U6atac small nuclear 32, pseudogene [Source:HGNC Symbol;Acc:46931]	snRNA
ENSG00000240041	chr14	106329971	106331970	IGHJ4	NA	0.379174	0.457211	-0.0780376	6.48743e-05	0.0346601	617	IGHJ4	immunoglobulin heavy joining 4 [Source:HGNC Symbol;Acc:5538]	IG_J_gene
ENSG00000259942	chr10	47654584	47656583	NA	NA	0.333662	0.430134	-0.0964728	0.000203317	0.0502124	619	RP11-292F22.7		lincRNA
ENSG00000108405	chr17	3819295	3821294	P2RX1	5023	0.313615	0.381486	-0.0678707	5.73865e-05	0.0346601	621	P2RX1	purinergic receptor P2X, ligand-gated ion channel, 1 [Source:HGNC Symbol;Acc:8533]	protein_coding
ENSG00000149635	chr20	45178714	45180713	OCSTAMP	128506	0.500191	0.567091	-0.0668999	6.02648e-05	0.0346601	624	OCSTAMP	osteoclast stimulatory transmembrane protein [Source:HGNC Symbol;Acc:16116]	protein_coding
ENSG00000267174	chr19	11434618	11436617	NA	NA	0.252927	0.313894	-0.0609668	0.000273317	0.0570841	632	CTC-510F12.4		3prime_overlapping_ncrna
ENSG00000197965	chr1	167688929	167690928	MPZL1	9019	0.415047	0.500142	-0.0850951	2.38581e-05	0.0262943	644	MPZL1	myelin protein zero-like 1 [Source:HGNC Symbol;Acc:7226]	protein_coding
ENSG00000138964	chr22	44567336	44569335	PARVG	64098	0.285286	0.345947	-0.0606611	0.000227805	0.05211	644	PARVG	parvin, gamma [Source:HGNC Symbol;Acc:14654]	protein_coding
ENSG00000204472	chr6	31581461	31583460	AIF1	199	0.382654	0.454532	-0.0718779	3.71622e-05	0.0324434	655	AIF1	allograft inflammatory factor 1 [Source:HGNC Symbol;Acc:352]	protein_coding
ENSG00000259704	chr15	91381454	91383453	NA	NA	0.345954	0.414453	-0.0684992	0.000604505	0.0822032	656	CTD-3094K11.1		sense_overlapping
ENSG00000188206	chr1	245018300	245020299	HNRNPU-AS1	284702	0.395133	0.472857	-0.0777247	0.000180053	0.0488168	675	HNRNPU-AS1	HNRNPU antisense RNA 1 [Source:HGNC Symbol;Acc:27651]	antisense
ENSG00000245651	chr12	58289766	58291765	NA	283387	0.192386	0.25243	-0.0600447	0.000936855	0.0953255	683	RP11-620J15.2		lincRNA
ENSG00000249215	chr5	138872341	138874340	NA	NA	0.152284	0.212265	-0.0599808	0.00026736	0.0566468	690	AC138517.4		pseudogene
ENSG00000226506	chr2	8039287	8041286	NA	NA	0.383121	0.466575	-0.0834539	3.10155e-05	0.0294317	692	AC007463.2		lincRNA
ENSG00000230445	chr10	27547885	27549884	LRRC37A6P	387646	0.205167	0.264598	-0.0594303	0.00040922	0.0685031	718	LRRC37A6P	leucine rich repeat containing 37, member A6, pseudogene [Source:HGNC Symbol;Acc:33746]	pseudogene
ENSG00000110446	chr11	60719503	60721502	SLC15A3	51296	0.170547	0.229866	-0.0593188	6.24981e-05	0.0346601	721	SLC15A3	solute carrier family 15 (oligopeptide transporter), member 3 [Source:HGNC Symbol;Acc:18068]	protein_coding
ENSG00000211905	chr14	106331169	106333168	IGHJ1	NA	0.3791	0.439092	-0.0599916	0.000632981	0.0835761	739	IGHJ1	immunoglobulin heavy joining 1 [Source:HGNC Symbol;Acc:5532]	IG_J_gene
ENSG00000236597	chr14	106331272	106333271	IGHD7-27	NA	0.3791	0.439092	-0.0599916	0.000632981	0.0835761	739	IGHD7-27	immunoglobulin heavy diversity 7-27 [Source:HGNC Symbol;Acc:5518]	IG_D_gene
ENSG00000227335	chr14	106331389	106333388	IGHJ1P	NA	0.3791	0.439092	-0.0599916	0.000632981	0.0835761	739	IGHJ1P	immunoglobulin heavy joining 1P (pseudogene) [Source:HGNC Symbol;Acc:5533]	IG_J_pseudogene
ENSG00000147604	chr8	74207525	74209524	RPL7	6129	0.1949	0.253656	-0.0587561	0.000884781	0.0939622	750	RPL7	ribosomal protein L7 [Source:HGNC Symbol;Acc:10363]	protein_coding
ENSG00000254862	chr11	27491776	27493775	NA	NA	0.2945	0.353169	-0.0586684	1.88565e-05	0.025752	754	RP11-159H22.2		antisense
ENSG00000265403	chr17	883776	885775	NA	NA	0.325835	0.395377	-0.0695416	0.000101244	0.0382568	763	AC015884.1		miRNA
ENSG00000122481	chr1	95698211	95700210	RWDD3	25950	0.476997	0.550038	-0.0730408	0.000201146	0.0502124	765	RWDD3	RWD domain containing 3 [Source:HGNC Symbol;Acc:21393]	protein_coding
ENSG00000211904	chr14	106330961	106332960	IGHJ2	NA	0.390923	0.454683	-0.0637599	0.000377152	0.0666521	806	IGHJ2	immunoglobulin heavy joining 2 [Source:HGNC Symbol;Acc:5534]	IG_J_gene
ENSG00000250362	chr5	95195990	95197989	NA	NA	0.159695	0.217446	-0.0577513	2.13508e-05	0.0259561	808	AC008592.5		processed_transcript
ENSG00000260549	chr16	56649888	56651887	MT1L	4500	0.372366	0.430114	-0.0577477	0.000212112	0.0503956	809	MT1L	metallothionein 1L (gene/pseudogene) [Source:HGNC Symbol;Acc:7404]	pseudogene
ENSG00000188394	chr9	125795306	125797305	GPR21	2844	0.462056	0.550795	-0.0887392	1.63728e-05	0.025752	813	GPR21	G protein-coupled receptor 21 [Source:HGNC Symbol;Acc:4476]	protein_coding
ENSG00000113648	chr5	134735105	134737104	H2AFY	9555	0.381218	0.438885	-0.0576664	0.000254156	0.0547041	817	H2AFY	H2A histone family, member Y [Source:HGNC Symbol;Acc:4740]	protein_coding
ENSG00000266509	chr6	33664405	33666404	MIR3934	100500873	0.239793	0.297177	-0.0573836	0.000449611	0.07189	830	MIR3934	microRNA 3934 [Source:HGNC Symbol;Acc:38965]	miRNA
ENSG00000267845	chr9	139219141	139221140	NA	NA	0.298877	0.361391	-0.062514	0.00071632	0.0872852	843	DKFZP434A062	HCG2022364; Putative uncharacterized protein DKFZp434A062; Uncharacterized protein [Source:UniProtKB/TrEMBL;Acc:Q9Y4N2]	protein_coding
ENSG00000169402	chr7	6792240	6794239	RSPH10B2	222967;728194	0.213762	0.270819	-0.0570569	7.43324e-05	0.035761	847	RSPH10B2	radial spoke head 10 homolog B2 (Chlamydomonas) [Source:HGNC Symbol;Acc:34385]	protein_coding
ENSG00000196576	chr22	50745557	50747556	PLXNB2	23654	0.470198	0.550482	-0.0802839	4.38719e-06	0.0209456	851	PLXNB2	plexin B2 [Source:HGNC Symbol;Acc:9104]	protein_coding
ENSG00000272478	chr1	26158126	26160125	NA	NA	0.158225	0.21515	-0.0569253	2.14066e-05	0.0259561	858	RP1-317E23.7		antisense
ENSG00000200897	chr12	107767024	107769023	NA	NA	0.58793	0.695967	-0.108037	0.000415068	0.0688903	859	SNORD74	Small nucleolar RNA SNORD74 [Source:RFAM;Acc:RF00284]	snoRNA
ENSG00000186777	chr4	298611	300610	ZNF732	654254	0.247127	0.303894	-0.0567675	0.000821454	0.0920013	867	ZNF732	zinc finger protein 732 [Source:HGNC Symbol;Acc:37138]	protein_coding
ENSG00000264583	chr11	47421021	47423020	MIR4487	100616222	0.159062	0.215553	-0.0564906	0.000196915	0.0502124	882	MIR4487	microRNA 4487 [Source:HGNC Symbol;Acc:41851]	miRNA
ENSG00000199875	chr11	93451269	93453268	NA	NA	0.377707	0.455175	-0.0774684	0.000102313	0.0382568	886	Y_RNA	Y RNA [Source:RFAM;Acc:RF00019]	misc_RNA
ENSG00000242472	chr14	106329573	106331572	IGHJ5	NA	0.449635	0.534247	-0.0846113	8.7435e-05	0.0377324	892	IGHJ5	immunoglobulin heavy joining 5 [Source:HGNC Symbol;Acc:5539]	IG_J_gene
ENSG00000117477	chr1	169429408	169431407	CCDC181	57821	0.272524	0.328859	-0.0563352	0.000110829	0.0382568	893	CCDC181	coiled-coil domain containing 181 [Source:HGNC Symbol;Acc:28051]	protein_coding
ENSG00000234437	chr1	169429191	169431190	NA	101930556	0.272524	0.328859	-0.0563352	0.000110829	0.0382568	893	RP1-206D15.3		lincRNA
ENSG00000161800	chr12	50426420	50428419	RACGAP1	29127	0.364714	0.425128	-0.0604144	0.000404385	0.0685031	895	RACGAP1	Rac GTPase activating protein 1 [Source:HGNC Symbol;Acc:9804]	protein_coding
ENSG00000269944	chr11	118285192	118287191	NA	NA	0.353019	0.425477	-0.0724578	0.000499927	0.0744789	896	RP11-770J1.7		sense_intronic
ENSG00000267336	chr18	12911343	12913342	NA	NA	0.512274	0.582868	-0.0705944	2.27714e-05	0.0262943	907	RP11-773H22.2		pseudogene
ENSG00000242887	chr14	106330346	106332345	IGHJ3	NA	0.415497	0.488001	-0.0725035	0.000140083	0.043677	917	IGHJ3	immunoglobulin heavy joining 3 [Source:HGNC Symbol;Acc:5536]	IG_J_gene
ENSG00000237547	chr14	106330563	106332562	IGHJ2P	NA	0.401351	0.466438	-0.0650876	0.000436447	0.0712982	930	IGHJ2P	immunoglobulin heavy joining 2P (pseudogene) [Source:HGNC Symbol;Acc:5535]	IG_J_pseudogene
ENSG00000241529	chr3	113350051	113352050	RN7SL767P	NA	0.273537	0.329742	-0.0562051	0.000635389	0.0835761	932	RN7SL767P	RNA, 7SL, cytoplasmic 767, pseudogene [Source:HGNC Symbol;Acc:46783]	misc_RNA
ENSG00000237520	chr1	235091478	235093477	NA	NA	0.550803	0.645554	-0.0947511	2.12517e-05	0.0259561	938	RP11-443B7.2		lincRNA
ENSG00000163702	chr3	9957258	9959257	IL17RC	84818	0.303468	0.35896	-0.0554915	0.000107716	0.0382568	959	IL17RC	interleukin 17 receptor C [Source:HGNC Symbol;Acc:18358]	protein_coding
ENSG00000184682	chr11	1911585	1913584	C11orf89	NA	0.387684	0.450443	-0.0627594	6.57934e-05	0.0346601	970	C11orf89	chromosome 11 open reading frame 89 [Source:HGNC Symbol;Acc:35118]	protein_coding
ENSG00000100918	chr14	24639562	24641561	REC8	9985	0.223077	0.278424	-0.055347	1.1479e-05	0.0255583	972	REC8	REC8 meiotic recombination protein [Source:HGNC Symbol;Acc:16879]	protein_coding
ENSG00000133460	chr22	24197390	24199389	SLC2A11	66035	0.24743	0.302715	-0.0552854	0.00106018	0.0992368	976	SLC2A11	solute carrier family 2 (facilitated glucose transporter), member 11 [Source:HGNC Symbol;Acc:14239]	protein_coding
ENSG00000237424	chr1	47899814	47901813	FOXD2-AS1	84793	0.464799	0.543076	-0.0782771	0.000374635	0.0666521	1006	FOXD2-AS1	FOXD2 antisense RNA 1 (head to head) [Source:HGNC Symbol;Acc:44256]	antisense
ENSG00000168243	chr1	235813555	235815554	GNG4	2786	0.192598	0.247453	-0.0548546	7.70092e-05	0.035761	1014	GNG4	guanine nucleotide binding protein (G protein), gamma 4 [Source:HGNC Symbol;Acc:4407]	protein_coding
ENSG00000106628	chr7	44163458	44165457	POLD2	5425	0.492369	0.590174	-0.0978049	8.59492e-05	0.0375406	1018	POLD2	polymerase (DNA directed), delta 2, accessory subunit [Source:HGNC Symbol;Acc:9176]	protein_coding
ENSG00000164880	chr7	1544990	1546989	INTS1	26173	0.221145	0.275748	-0.0546034	1.06865e-05	0.0255583	1027	INTS1	integrator complex subunit 1 [Source:HGNC Symbol;Acc:24555]	protein_coding
ENSG00000228162	chr2	235345472	235347471	NA	NA	0.494883	0.592368	-0.0974848	6.92762e-05	0.0350716	1030	AC097713.3		lincRNA
ENSG00000101182	chr20	60717997	60719996	PSMA7	5688	0.336797	0.403704	-0.0669071	0.000700689	0.0866452	1035	PSMA7	proteasome (prosome, macropain) subunit, alpha type, 7 [Source:HGNC Symbol;Acc:9536]	protein_coding
ENSG00000197724	chr9	96337189	96339188	PHF2	5253	0.364026	0.431885	-0.0678591	2.89599e-05	0.0280917	1043	PHF2	PHD finger protein 2 [Source:HGNC Symbol;Acc:8920]	protein_coding
ENSG00000145012	chr3	187869572	187871571	LPP	4026	0.505868	0.584918	-0.0790504	7.63559e-05	0.035761	1058	LPP	LIM domain containing preferred translocation partner in lipoma [Source:HGNC Symbol;Acc:6679]	protein_coding
ENSG00000271654	chr8	18244788	18246787	NA	NA	0.356678	0.421973	-0.0652943	0.00105463	0.0992368	1067	RP11-685B14.3		pseudogene
ENSG00000232233	chr3	186542811	186544810	NA	NA	0.237154	0.29115	-0.0539966	0.000204376	0.0502124	1069	RP11-573D15.2		lincRNA
ENSG00000231982	chr3	186542838	186544837	NA	NA	0.237154	0.29115	-0.0539966	0.000204376	0.0502124	1069	RP11-573D15.1		pseudogene
ENSG00000250821	chr4	56684669	56686668	NA	644145	0.300975	0.354932	-0.0539574	0.000507039	0.0747867	1072	RP11-345F18.1		lincRNA
ENSG00000163106	chr4	95263528	95265527	HPGDS	27306	0.414797	0.472912	-0.0581151	0.000507133	0.0747867	1076	HPGDS	hematopoietic prostaglandin D synthase [Source:HGNC Symbol;Acc:17890]	protein_coding
ENSG00000202264	chr1	227747382	227749381	RNA5SP77	NA	0.488924	0.565267	-0.0763424	0.000912287	0.0952387	1082	RNA5SP77	RNA, 5S ribosomal pseudogene 77 [Source:HGNC Symbol;Acc:42854]	rRNA
ENSG00000188130	chr22	50699755	50701754	MAPK12	6300	0.158125	0.211624	-0.0534985	0.000211921	0.0503956	1098	MAPK12	mitogen-activated protein kinase 12 [Source:HGNC Symbol;Acc:6874]	protein_coding
ENSG00000229983	chr1	212340049	212342048	NA	NA	0.434026	0.490983	-0.0569567	0.000950859	0.0958567	1110	RP11-15I11.2		lincRNA
ENSG00000263400	chr17	10631594	10633593	NA	101101775	0.1891	0.242233	-0.0531336	0.000410737	0.0685031	1120	CTC-297N7.5		antisense
ENSG00000084112	chr12	109250867	109252866	SSH1	54434	0.142775	0.195899	-0.0531242	0.000334025	0.0641485	1121	SSH1	slingshot protein phosphatase 1 [Source:HGNC Symbol;Acc:30579]	protein_coding
ENSG00000170122	chr9	117918	119917	FOXD4	2298	0.279585	0.334063	-0.0544776	0.000448247	0.07189	1130	FOXD4	forkhead box D4 [Source:HGNC Symbol;Acc:3805]	protein_coding
ENSG00000106799	chr9	101864820	101866819	TGFBR1	7046	0.4678	0.52067	-0.0528703	0.000184866	0.0492047	1138	TGFBR1	transforming growth factor, beta receptor 1 [Source:HGNC Symbol;Acc:11772]	protein_coding
ENSG00000175741	chr7	39894156	39896155	RWDD4P2	NA	0.371632	0.443294	-0.0716612	0.000198436	0.0502124	1147	RWDD4P2	RWD domain containing 4 pseudogene 2 [Source:HGNC Symbol;Acc:23754]	pseudogene
ENSG00000087269	chr4	2964613	2966612	NOP14	8602	0.197774	0.250487	-0.0527132	0.000306946	0.0611803	1149	NOP14	NOP14 nucleolar protein [Source:HGNC Symbol;Acc:16821]	protein_coding
ENSG00000082805	chr12	1098175	1100174	ERC1	23085	0.292491	0.362507	-0.0700163	3.62046e-05	0.0322802	1155	ERC1	ELKS/RAB6-interacting/CAST family member 1 [Source:HGNC Symbol;Acc:17072]	protein_coding
ENSG00000033030	chr12	122985019	122987018	ZCCHC8	55596	0.214688	0.267173	-0.0524849	0.000501672	0.0744846	1163	ZCCHC8	zinc finger, CCHC domain containing 8 [Source:HGNC Symbol;Acc:25265]	protein_coding
ENSG00000115594	chr2	102679504	102681503	IL1R1	3554	0.278606	0.33631	-0.0577043	0.000630793	0.0835761	1189	IL1R1	interleukin 1 receptor, type I [Source:HGNC Symbol;Acc:5993]	protein_coding
ENSG00000128322	chr22	23921996	23923995	IGLL1	3543	0.230431	0.282468	-0.0520369	0.000594356	0.0813299	1192	IGLL1	immunoglobulin lambda-like polypeptide 1 [Source:HGNC Symbol;Acc:5870]	protein_coding
ENSG00000165338	chr10	93168596	93170595	HECTD2	143279	0.1794	0.231352	-0.0519525	0.000421723	0.0694665	1199	HECTD2	HECT domain containing E3 ubiquitin protein ligase 2 [Source:HGNC Symbol;Acc:26736]	protein_coding
ENSG00000248727	chr5	55777274	55779273	NA	NA	0.236017	0.287949	-0.0519318	0.000364469	0.0666521	1202	CTC-236F12.4	Uncharacterized protein [Source:UniProtKB/TrEMBL;Acc:E5RJ82]	protein_coding
ENSG00000187024	chr9	130486653	130488652	PTRH1	138428	0.434078	0.489629	-0.055551	0.00091553	0.0952387	1209	PTRH1	peptidyl-tRNA hydrolase 1 homolog (S. cerevisiae) [Source:HGNC Symbol;Acc:27039]	protein_coding
ENSG00000253645	chr8	38830031	38832030	NA	NA	0.44415	0.514237	-0.0700873	0.000773422	0.0894875	1222	CTD-2544N14.3		antisense
ENSG00000169495	chr8	38830183	38832182	HTRA4	203100	0.44415	0.514237	-0.0700873	0.000773422	0.0894875	1222	HTRA4	HtrA serine peptidase 4 [Source:HGNC Symbol;Acc:26909]	protein_coding
ENSG00000253495	chr8	120630215	120632214	NA	NA	0.488636	0.579715	-0.0910785	9.22156e-05	0.0378909	1257	RP11-99I9.2		pseudogene
ENSG00000243478	chr2	201559140	201561139	AOX2P	344454	0.434899	0.489508	-0.0546091	0.00081944	0.0920013	1266	AOX2P	aldehyde oxidase 2 pseudogene [Source:HGNC Symbol;Acc:18450]	pseudogene
ENSG00000174498	chr15	65669879	65671878	IGDCC3	9543	0.455532	0.531832	-0.0762997	5.27117e-05	0.0346601	1268	IGDCC3	immunoglobulin superfamily, DCC subclass, member 3 [Source:HGNC Symbol;Acc:9700]	protein_coding
ENSG00000125630	chr2	113297992	113299991	POLR1B	84172	0.2417	0.301433	-0.0597329	0.000438346	0.0712982	1271	POLR1B	polymerase (RNA) I polypeptide B, 128kDa [Source:HGNC Symbol;Acc:20454]	protein_coding
ENSG00000145491	chr5	10440136	10442135	ROPN1L	83853	0.141859	0.19297	-0.0511119	9.52093e-05	0.0381283	1273	ROPN1L	rhophilin associated tail protein 1-like [Source:HGNC Symbol;Acc:24060]	protein_coding
ENSG00000226026	chr1	95699039	95701038	NA	101928118	0.167712	0.218548	-0.0508359	0.000987821	0.0959262	1295	RP11-57H12.3		antisense
ENSG00000165102	chr8	42994056	42996055	HGSNAT	138050;101929678	0.19697	0.247721	-0.0507505	0.000254403	0.0547041	1301	HGSNAT	heparan-alpha-glucosaminide N-acetyltransferase [Source:HGNC Symbol;Acc:26527]	protein_coding
ENSG00000235559	chr6	28751282	28753281	NA	NA	0.162644	0.213303	-0.0506597	8.90342e-05	0.0377324	1307	NOL5BP		pseudogene
ENSG00000240754	chr1	206305632	206307631	NA	NA	0.196371	0.246987	-0.0506162	0.000468772	0.0726836	1312	RP11-38J22.6		lincRNA
ENSG00000227014	chr7	30026716	30028715	NA	NA	0.313976	0.36873	-0.0547546	0.000534428	0.0766432	1329	AC007285.6		antisense
ENSG00000237476	chr22	21309880	21311879	NA	101928891	0.169571	0.219831	-0.0502602	0.000749665	0.089321	1341	XXbac-B135H6.15		lincRNA
ENSG00000273162	chr10	102820263	102822262	NA	NA	0.35443	0.421487	-0.0670574	9.85681e-05	0.0382568	1352	RP11-108L7.15		lincRNA
ENSG00000237111	chr14	106329176	106331175	IGHJ3P	NA	0.488199	0.57256	-0.084361	9.30607e-05	0.0378909	1358	IGHJ3P	immunoglobulin heavy joining 3P (pseudogene) [Source:HGNC Symbol;Acc:5537]	IG_J_pseudogene
ENSG00000265291	chr14	105143587	105145586	MIR4710	100616300	0.163622	0.213726	-0.0501045	5.47883e-05	0.0346601	1358	MIR4710	microRNA 4710 [Source:HGNC Symbol;Acc:41727]	miRNA
ENSG00000211900	chr14	106328969	106330968	IGHJ6	NA	0.491125	0.575263	-0.0841378	0.000113694	0.0385533	1371	IGHJ6	immunoglobulin heavy joining 6 [Source:HGNC Symbol;Acc:5540]	IG_J_gene
ENSG00000164082	chr3	51739586	51741585	GRM2	2912	0.458394	0.534312	-0.0759185	0.000111045	0.0382568	1386	GRM2	glutamate receptor, metabotropic 2 [Source:HGNC Symbol;Acc:4594]	protein_coding
ENSG00000239552	chr17	46633124	46635123	HOXB-AS2	NA	0.520545	0.575117	-0.0545719	0.000977501	0.0959262	1396	HOXB-AS2	HOXB cluster antisense RNA 2 [Source:HGNC Symbol;Acc:40284]	antisense
ENSG00000164050	chr3	48471095	48473094	PLXNB1	5364	0.354526	0.410738	-0.0562124	0.00046739	0.0726836	1406	PLXNB1	plexin B1 [Source:HGNC Symbol;Acc:9103]	protein_coding
ENSG00000103522	chr16	27411983	27413982	IL21R	50615	0.566374	0.66717	-0.100796	1.28813e-05	0.0255583	1453	IL21R	interleukin 21 receptor [Source:HGNC Symbol;Acc:6006]	protein_coding
ENSG00000262624	chr17	7340343	7342342	NA	NA	0.436543	0.498701	-0.0621578	0.000365383	0.0666521	1464	RP11-104H15.9		antisense
ENSG00000224218	chr4	77722618	77724617	NA	NA	0.601078	0.679129	-0.0780507	4.86886e-05	0.0342792	1472	RP11-359D14.3		antisense
ENSG00000238086	chr13	48894112	48896111	PPP1R26P1	NA	0.416038	0.488695	-0.0726575	0.000213678	0.0504177	1488	PPP1R26P1	protein phosphatase 1, regulatory subunit 26 pseudogene 1 [Source:HGNC Symbol;Acc:42015]	pseudogene
ENSG00000186564	chr1	47900189	47902188	FOXD2	2306	0.478844	0.550465	-0.0716206	0.000869527	0.0939622	1490	FOXD2	forkhead box D2 [Source:HGNC Symbol;Acc:3803]	protein_coding
ENSG00000111729	chr12	8274728	8276727	CLEC4A	50856	0.467239	0.521156	-0.0539168	0.000411166	0.0685031	1506	CLEC4A	C-type lectin domain family 4, member A [Source:HGNC Symbol;Acc:13257]	protein_coding
ENSG00000265666	chr17	38498889	38500888	NA	101929693	0.531972	0.618119	-0.0861466	1.78799e-05	0.025752	1527	CTD-2267D19.2		antisense
ENSG00000101470	chr20	44461885	44463884	TNNC2	7125	0.262166	0.31232	-0.0501536	0.000555057	0.0789212	1536	TNNC2	troponin C type 2 (fast) [Source:HGNC Symbol;Acc:11944]	protein_coding
ENSG00000107821	chr10	102820098	102822097	KAZALD1	81621	0.389424	0.461958	-0.0725344	6.58012e-05	0.0346601	1556	KAZALD1	Kazal-type serine peptidase inhibitor domain 1 [Source:HGNC Symbol;Acc:25460]	protein_coding
ENSG00000063978	chr4	2462447	2464446	RNF4	6047	0.406025	0.477944	-0.0719191	0.000201172	0.0502124	1557	RNF4	ring finger protein 4 [Source:HGNC Symbol;Acc:10067]	protein_coding
ENSG00000259891	chr8	141517643	141519642	NA	NA	0.607219	0.712777	-0.105558	1.18262e-05	0.0255583	1585	CTA-204B4.2		antisense
ENSG00000272017	chr6	100014473	100016472	NA	NA	0.409469	0.481066	-0.0715965	0.000982716	0.0959262	1599	RP1-199J3.7		antisense
ENSG00000252058	chr20	4861530	4863529	NA	NA	0.437061	0.512253	-0.0751924	0.000157432	0.0448922	1634	snoU13	Small nucleolar RNA U13 [Source:RFAM;Acc:RF01210]	snoRNA
ENSG00000161958	chr17	7340092	7342091	FGF11	2256	0.443735	0.503682	-0.0599466	0.000481334	0.072874	1646	FGF11	fibroblast growth factor 11 [Source:HGNC Symbol;Acc:3667]	protein_coding
ENSG00000123983	chr2	223724152	223726151	ACSL3	2181	0.592016	0.676729	-0.0847136	8.10001e-05	0.0367877	1657	ACSL3	acyl-CoA synthetase long-chain family member 3 [Source:HGNC Symbol;Acc:3570]	protein_coding
ENSG00000116819	chr1	36037471	36039470	TFAP2E	339488	0.493162	0.546904	-0.0537417	0.000968121	0.0959262	1676	TFAP2E	transcription factor AP-2 epsilon (activating enhancer binding protein 2 epsilon) [Source:HGNC Symbol;Acc:30774]	protein_coding
ENSG00000228156	chr20	31168265	31170264	NA	NA	0.476435	0.556226	-0.0797912	7.51176e-05	0.035761	1687	RP11-410N8.1		antisense
ENSG00000221739	chr17	46233374	46235373	MIR1203	100302211	0.546032	0.60856	-0.0625283	0.000759206	0.089321	1709	MIR1203	microRNA 1203 [Source:HGNC Symbol;Acc:35269]	miRNA
ENSG00000239794	chr1	92295132	92297131	RN7SL653P	NA	0.414598	0.482955	-0.0683569	0.000532	0.0766432	1722	RN7SL653P	RNA, 7SL, cytoplasmic 653, pseudogene [Source:HGNC Symbol;Acc:46669]	misc_RNA
ENSG00000250548	chr14	62036872	62038871	NA	101927780	0.432966	0.49393	-0.0609636	0.000590638	0.0812503	1733	RP11-47I22.2		lincRNA
ENSG00000154760	chr17	33775357	33777356	SLFN13	146857	0.395489	0.449843	-0.0543541	0.00047554	0.072805	1755	SLFN13	schlafen family member 13 [Source:HGNC Symbol;Acc:26481]	protein_coding
ENSG00000259120	chr17	73640823	73642822	SMIM6	100130933	0.467511	0.529576	-0.0620656	0.000160436	0.0448922	1765	SMIM6	small integral membrane protein 6 [Source:HGNC Symbol;Acc:40032]	protein_coding
ENSG00000150401	chr13	114144768	114146767	DCUN1D2	55208	0.207668	0.26269	-0.0550221	0.000752592	0.089321	1770	DCUN1D2	DCN1, defective in cullin neddylation 1, domain containing 2 [Source:HGNC Symbol;Acc:20328]	protein_coding
ENSG00000262151	chr16	10982110	10984109	NA	NA	0.458731	0.528987	-0.0702564	0.000567764	0.0796092	1790	RP11-876N24.2		antisense
ENSG00000180409	chr1	158778626	158780625	OR10AA1P	NA	0.518724	0.606177	-0.0874535	8.02152e-05	0.0367877	1796	OR10AA1P	olfactory receptor, family 10, subfamily AA, member 1 pseudogene [Source:HGNC Symbol;Acc:14989]	pseudogene
ENSG00000157227	chr14	23304266	23306265	MMP14	4323	0.540534	0.599647	-0.0591133	0.00064945	0.0846013	1805	MMP14	matrix metallopeptidase 14 (membrane-inserted) [Source:HGNC Symbol;Acc:7160]	protein_coding
ENSG00000141748	chr17	37323238	37325237	ARL5C	390790	0.343792	0.397312	-0.0535207	0.000928798	0.0952387	1810	ARL5C	ADP-ribosylation factor-like 5C [Source:HGNC Symbol;Acc:31111]	protein_coding
ENSG00000114993	chr2	74669050	74671049	RTKN	6242	0.513393	0.575877	-0.0624838	0.000689549	0.085736	1811	RTKN	rhotekin [Source:HGNC Symbol;Acc:10466]	protein_coding
ENSG00000265148	chr17	56401311	56403310	BZRAP1-AS1	100506779	0.533851	0.597105	-0.0632537	2.66944e-05	0.0280917	1816	BZRAP1-AS1	BZRAP1 antisense RNA 1 [Source:HGNC Symbol;Acc:44148]	antisense
ENSG00000201109	chr7	129665617	129667616	RNA5SP245	NA	0.479754	0.548037	-0.0682832	9.95097e-05	0.0382568	1829	RNA5SP245	RNA, 5S ribosomal pseudogene 245 [Source:HGNC Symbol;Acc:43145]	rRNA
ENSG00000258102	chr12	116984411	116986410	NA	NA	0.464867	0.530825	-0.065958	0.000113935	0.0385533	1837	RP11-809C9.2		lincRNA
ENSG00000231119	chr20	45979805	45981804	NA	101927377	0.524622	0.597276	-0.072654	0.000372777	0.0666521	1847	RP4-569M23.2		antisense
ENSG00000226425	chr10	94819684	94821683	NA	NA	0.490305	0.552183	-0.0618778	0.000455698	0.0720712	1899	RP11-348J12.2		antisense
ENSG00000227117	chr22	30475970	30477969	NA	101929664	0.526367	0.596201	-0.0698335	7.69824e-05	0.035761	1911	CTA-85E5.10		antisense
ENSG00000224220	chr2	25642486	25644485	NA	NA	0.453803	0.527276	-0.0734735	0.000825069	0.0920475	1986	AC104699.1		antisense
ENSG00000123066	chr12	116714644	116716643	MED13L	23389	0.41525	0.47283	-0.0575805	2.29549e-05	0.0262943	1992	MED13L	mediator complex subunit 13-like [Source:HGNC Symbol;Acc:22962]	protein_coding
ENSG00000159374	chr2	74874966	74876965	M1AP	130951	0.464682	0.524171	-0.0594889	0.000779787	0.0898114	2004	M1AP	meiosis 1 associated protein [Source:HGNC Symbol;Acc:25183]	protein_coding
ENSG00000235162	chr12	105627568	105629567	C12orf75	387882	0.509611	0.581881	-0.0722701	0.000332242	0.0641485	2033	C12orf75	chromosome 12 open reading frame 75 [Source:HGNC Symbol;Acc:35164]	protein_coding
ENSG00000242941	chr14	69158307	69160306	NA	NA	0.427149	0.496756	-0.069607	0.00029294	0.0594751	2053	CTD-2325P2.2		pseudogene
ENSG00000222869	chr7	37389247	37391246	RNU6-565P	NA	0.397183	0.462711	-0.0655285	0.000471225	0.0726836	2110	RNU6-565P	RNA, U6 small nuclear 565, pseudogene [Source:HGNC Symbol;Acc:47528]	snRNA
ENSG00000214688	chr10	73497082	73499081	C10orf105	414152	0.520444	0.591213	-0.0707692	0.000721861	0.0872852	2116	C10orf105	chromosome 10 open reading frame 105 [Source:HGNC Symbol;Acc:20304]	protein_coding
ENSG00000163694	chr4	40632393	40634392	RBM47	54502	0.478514	0.542224	-0.0637105	0.000168717	0.0464078	2162	RBM47	RNA binding motif protein 47 [Source:HGNC Symbol;Acc:30358]	protein_coding
ENSG00000239774	chr3	180319224	180321223	NA	NA	0.516422	0.566583	-0.0501611	0.00093382	0.0952387	2193	RP11-496B10.3		lincRNA
ENSG00000163728	chr3	180318418	180320417	TTC14	151613	0.516422	0.566583	-0.0501611	0.00093382	0.0952387	2193	TTC14	tetratricopeptide repeat domain 14 [Source:HGNC Symbol;Acc:24697]	protein_coding
ENSG00000176635	chr22	30474663	30476662	HORMAD2	150280	0.436343	0.500827	-0.0644845	6.83145e-05	0.0350716	2224	HORMAD2	HORMA domain containing 2 [Source:HGNC Symbol;Acc:28383]	protein_coding
ENSG00000260443	chr16	87978309	87980308	NA	NA	0.550876	0.63732	-0.0864436	0.000689923	0.085736	2274	CTD-3057O21.1		pseudogene
ENSG00000102921	chr16	48653560	48655559	N4BP1	9683	0.630838	0.693271	-0.0624326	0.000331545	0.0641485	2280	N4BP1	NEDD4 binding protein 1 [Source:HGNC Symbol;Acc:29850]	protein_coding
ENSG00000187189	chr6	116574762	116576761	TSPYL4	23270	0.601069	0.66744	-0.0663703	0.000207082	0.0503956	2308	TSPYL4	TSPY-like 4 [Source:HGNC Symbol;Acc:21559]	protein_coding
ENSG00000267882	chr20	45945746	45947745	NA	NA	0.409431	0.464962	-0.0555308	0.000687058	0.085736	2376	AL031666.2	HCG2018772; Uncharacterized protein; cDNA FLJ31609 fis, clone NT2RI2002852 [Source:UniProtKB/TrEMBL;Acc:Q96N05]	protein_coding
ENSG00000087494	chr12	28125139	28127138	PTHLH	5744	0.494004	0.571101	-0.0770964	0.000244818	0.0533395	2393	PTHLH	parathyroid hormone-like hormone [Source:HGNC Symbol;Acc:9607]	protein_coding
ENSG00000262172	chr17	77966141	77968140	NA	NA	0.519077	0.570938	-0.0518618	0.000815049	0.0920013	2418	CTD-2529O21.1		sense_intronic
ENSG00000255608	chr12	4946621	4948620	NA	NA	0.5316	0.612618	-0.0810178	0.000320719	0.0630616	2482	RP3-377H17.2		sense_intronic
ENSG00000235261	chr3	49458879	49460878	NICN1-AS1	NA	0.526719	0.589791	-0.0630715	0.000266243	0.0566468	2577	NICN1-AS1	NICN1 antisense RNA 1 [Source:HGNC Symbol;Acc:40838]	antisense
ENSG00000178172	chr5	147580857	147582856	SPINK6	404203	0.655078	0.569924	0.0851533	0.000335064	0.0641485	2608	SPINK6	serine peptidase inhibitor, Kazal type 6 [Source:HGNC Symbol;Acc:29486]	protein_coding
ENSG00000233610	chr13	49151725	49153724	LINC00462	100129597	0.553447	0.621672	-0.0682253	0.000857977	0.0936288	2611	LINC00462	long intergenic non-protein coding RNA 462 [Source:HGNC Symbol;Acc:42811]	lincRNA
ENSG00000207333	chr5	75004925	75006924	RNU6-680P	NA	0.570042	0.646005	-0.0759627	0.000103786	0.0382568	2653	RNU6-680P	RNA, U6 small nuclear 680, pseudogene [Source:HGNC Symbol;Acc:47643]	snRNA
ENSG00000263370	chr17	27965145	27967144	NA	NA	0.342172	0.396926	-0.054754	0.000463612	0.0726836	2655	RP11-68I3.5		antisense
ENSG00000100024	chr22	24861706	24863705	UPB1	51733	0.493803	0.560792	-0.0669886	0.000453504	0.0719851	2736	UPB1	ureidopropionase, beta [Source:HGNC Symbol;Acc:16297]	protein_coding
ENSG00000101265	chr20	4803792	4805791	RASSF2	9770	0.453995	0.519828	-0.0658327	9.79183e-05	0.0382568	2740	RASSF2	Ras association (RalGDS/AF-6) domain family member 2 [Source:HGNC Symbol;Acc:9883]	protein_coding
ENSG00000115310	chr2	55339258	55341257	RTN4	57142	0.63309	0.706236	-0.0731456	3.07951e-06	0.0209456	2774	RTN4	reticulon 4 [Source:HGNC Symbol;Acc:14085]	protein_coding
ENSG00000229258	chr1	212001688	212003687	NA	NA	0.51044	0.577581	-0.0671406	0.000109665	0.0382568	2935	RP11-552D8.1		antisense
ENSG00000231826	chr2	43266187	43268186	NA	NA	0.560394	0.619076	-0.0586816	0.000452421	0.0719851	2959	AC016735.2		lincRNA
ENSG00000231925	chr6	33281665	33283664	TAPBP	6892	0.46057	0.515645	-0.0550752	0.000831603	0.0921499	3074	TAPBP	TAP binding protein (tapasin) [Source:HGNC Symbol;Acc:11566]	protein_coding
ENSG00000259738	chr15	59155705	59157704	ZNF444P1	NA	0.488607	0.549155	-0.0605482	0.00100606	0.0963064	3089	ZNF444P1	zinc finger protein 444 pseudogene 1 [Source:HGNC Symbol;Acc:35157]	pseudogene
ENSG00000251635	chr4	38564124	38566123	NA	NA	0.627261	0.714237	-0.0869758	5.54997e-05	0.0346601	3196	RP11-213G21.2		lincRNA
ENSG00000177272	chr1	111217156	111219155	KCNA3	3738	0.50964	0.576786	-0.0671458	0.000891863	0.0942632	3346	KCNA3	potassium voltage-gated channel, shaker-related subfamily, member 3 [Source:HGNC Symbol;Acc:6221]	protein_coding
ENSG00000145020	chr3	49459687	49461686	AMT	275	0.541836	0.599736	-0.0579006	0.000401258	0.0685031	3388	AMT	aminomethyltransferase [Source:HGNC Symbol;Acc:473]	protein_coding
ENSG00000053438	chr20	36148117	36150116	NNAT	4826	0.645817	0.729139	-0.0833219	3.36582e-05	0.0312599	3394	NNAT	neuronatin [Source:HGNC Symbol;Acc:7860]	protein_coding
ENSG00000257950	chr17	3598989	3600988	P2RX5-TAX1BP3	5026	0.614611	0.689855	-0.0752438	0.000160249	0.0448922	3402	P2RX5-TAX1BP3	P2RX5-TAX1BP3 readthrough (NMD candidate) [Source:HGNC Symbol;Acc:49191]	protein_coding
ENSG00000083454	chr17	3599199	3601198	P2RX5	5026	0.614611	0.689855	-0.0752438	0.000160249	0.0448922	3402	P2RX5	purinergic receptor P2X, ligand-gated ion channel, 5 [Source:HGNC Symbol;Acc:8536]	protein_coding
ENSG00000266101	chr17	37328043	37330042	NA	NA	0.625939	0.709334	-0.0833941	0.000101042	0.0382568	3517	RP5-906A24.2		antisense
ENSG00000229473	chr13	41566968	41568967	RGS17P1	NA	0.667506	0.75588	-0.0883738	9.75116e-06	0.0255583	3553	RGS17P1	regulator of G-protein signaling 17 pseudogene 1 [Source:HGNC Symbol;Acc:39729]	pseudogene
ENSG00000106948	chr9	117156186	117158185	AKNA	80709	0.581032	0.65516	-0.0741273	0.000523247	0.0762103	3594	AKNA	AT-hook transcription factor [Source:HGNC Symbol;Acc:24108]	protein_coding
ENSG00000101474	chr20	24973116	24975115	APMAP	57136	0.653396	0.738852	-0.0854557	2.76177e-05	0.0280917	3639	APMAP	adipocyte plasma membrane associated protein [Source:HGNC Symbol;Acc:13238]	protein_coding
ENSG00000141738	chr17	37892680	37894679	GRB7	2886	0.523267	0.574977	-0.0517104	0.000719052	0.0872852	3670	GRB7	growth factor receptor-bound protein 7 [Source:HGNC Symbol;Acc:4567]	protein_coding
ENSG00000187553	chr10	94819521	94821520	CYP26C1	340665	0.590346	0.650772	-0.0604262	0.000915103	0.0952387	3676	CYP26C1	cytochrome P450, family 26, subfamily C, polypeptide 1 [Source:HGNC Symbol;Acc:20577]	protein_coding
ENSG00000149260	chr11	76776479	76778478	CAPN5	726	0.628078	0.708064	-0.0799862	0.000346995	0.0655568	3892	CAPN5	calpain 5 [Source:HGNC Symbol;Acc:1482]	protein_coding
ENSG00000118308	chr12	25172436	25174435	LRMP	4033	0.547369	0.616633	-0.0692644	0.00063287	0.0835761	3963	LRMP	lymphoid-restricted membrane protein [Source:HGNC Symbol;Acc:6690]	protein_coding
ENSG00000237523	chr10	81965966	81967965	LINC00857	439990	0.742687	0.827416	-0.0847294	6.43348e-05	0.0346601	4020	LINC00857	long intergenic non-protein coding RNA 857 [Source:HGNC Symbol;Acc:45114]	lincRNA
ENSG00000254714	chr11	49870681	49872680	NA	NA	0.515183	0.572156	-0.0569729	0.000984393	0.0959262	4049	RP11-163O19.1		pseudogene
ENSG00000074660	chr17	1548542	1550541	SCARF1	8578	0.587516	0.645747	-0.0582307	0.000372462	0.0666521	4065	SCARF1	scavenger receptor class F, member 1 [Source:HGNC Symbol;Acc:16820]	protein_coding
ENSG00000272175	chr1	52265200	52267199	NA	NA	0.666808	0.749593	-0.082785	6.73531e-06	0.0209456	4097	RP4-657D16.6		antisense
ENSG00000234784	chr1	65382626	65384625	NA	NA	0.554554	0.623454	-0.0688998	0.000711587	0.0872514	4125	RP11-182I10.1		pseudogene
ENSG00000267063	chr19	2858215	2860214	NA	NA	0.704824	0.781912	-0.0770881	0.000440408	0.0712982	4142	AC006130.3		antisense
ENSG00000228843	chr9	35757438	35759437	NA	NA	0.535296	0.599945	-0.0646491	0.000610102	0.0827067	4233	RP11-112J3.15		antisense
ENSG00000200011	chr12	93854103	93856102	NA	NA	0.569231	0.638454	-0.0692234	0.00030572	0.0611803	4260	Y_RNA	Y RNA [Source:RFAM;Acc:RF00019]	misc_RNA
ENSG00000267046	chr17	33815528	33817527	NA	NA	0.52633	0.588786	-0.0624565	0.000883248	0.0939622	4312	RP11-1094M14.9		pseudogene
ENSG00000146592	chr7	28337440	28339439	CREB5	9586;401317	0.586657	0.652348	-0.0656906	0.000243024	0.0533395	4316	CREB5	cAMP responsive element binding protein 5 [Source:HGNC Symbol;Acc:16844]	protein_coding
ENSG00000240014	chr4	148728577	148730576	RN7SL254P	NA	0.652523	0.730714	-0.0781907	5.02814e-05	0.0346601	4422	RN7SL254P	RNA, 7SL, cytoplasmic 254, pseudogene [Source:HGNC Symbol;Acc:46270]	misc_RNA
ENSG00000196966	chr6	26223883	26225882	HIST1H3E	8350;8351;8352;8353;8354;8355;8356;8357;8358;8968	0.653684	0.720156	-0.0664716	0.000868366	0.0939622	4692	HIST1H3E	histone cluster 1, H3e [Source:HGNC Symbol;Acc:4769]	protein_coding
ENSG00000272371	chr1	53018990	53020989	NA	NA	0.640037	0.692427	-0.0523902	0.00015156	0.0448922	4722	RP11-25O10.2		lincRNA
ENSG00000034677	chr8	101347947	101349946	RNF19A	25897	0.621616	0.686392	-0.0647759	0.000972625	0.0959262	4771	RNF19A	ring finger protein 19A, RBR E3 ubiquitin protein ligase [Source:HGNC Symbol;Acc:13432]	protein_coding
ENSG00000253217	chr8	101348323	101350322	NA	NA	0.621616	0.686392	-0.0647759	0.000972625	0.0959262	4771	KB-1991G8.1		lincRNA
ENSG00000267653	chr17	67497397	67499396	NA	NA	0.63409	0.707073	-0.072983	0.000161982	0.0450361	4881	RP1-193H18.3		lincRNA
ENSG00000230611	chr2	192037459	192039458	HMGB1P27	NA	0.565803	0.630255	-0.0644522	0.000346565	0.0655568	4986	HMGB1P27	high mobility group box 1 pseudogene 27 [Source:HGNC Symbol;Acc:39118]	pseudogene
ENSG00000257477	chr12	54820587	54822586	LINC01154	NA	0.638246	0.701515	-0.0632684	0.00098611	0.0959262	5078	LINC01154	long intergenic non-protein coding RNA 1154 [Source:HGNC Symbol;Acc:49504]	lincRNA
ENSG00000169704	chr3	128778110	128780109	GP9	2815	0.622236	0.68187	-0.0596333	0.00048011	0.072874	5088	GP9	glycoprotein IX (platelet) [Source:HGNC Symbol;Acc:4444]	protein_coding
ENSG00000221264	chr3	71590741	71592740	MIR1284	100302112	0.624792	0.688151	-0.0633587	0.000576455	0.0798821	5114	MIR1284	microRNA 1284 [Source:HGNC Symbol;Acc:35362]	miRNA
ENSG00000267255	chr19	4430432	4432431	NA	NA	0.625571	0.675676	-0.0501053	0.000661855	0.0852231	5185	CTB-50L17.5		antisense
ENSG00000253690	chr8	28196273	28198272	NA	NA	0.62244	0.676462	-0.0540214	0.00104509	0.0991718	5337	RP11-380I10.4		antisense
ENSG00000166922	chr15	32932377	32934376	SCG5	6447	0.658656	0.717283	-0.0586269	0.000341496	0.0650945	5365	SCG5	secretogranin V (7B2 protein) [Source:HGNC Symbol;Acc:10816]	protein_coding
ENSG00000254495	chr11	70204284	70206283	NA	NA	0.709811	0.776009	-0.0661983	0.000598517	0.0816433	5913	AP000487.4		antisense
ENSG00000270760	chr19	36638751	36640750	NA	NA	0.597563	0.65827	-0.0607079	0.000282754	0.0582373	6133	AD001527.7		antisense
ENSG00000231841	chr4	153847098	153849097	NA	NA	0.664338	0.731583	-0.0672445	0.000684292	0.085736	6149	RP11-206F17.2		pseudogene
ENSG00000230175	chr1	165638993	165640992	NA	NA	0.654821	0.720161	-0.0653393	0.000976811	0.0959262	6308	RP11-466F5.3		pseudogene
ENSG00000270157	chr7	141363147	141365146	NA	NA	0.642289	0.696697	-0.0544077	0.00105565	0.0992368	6319	RP5-894A10.6		sense_intronic
ENSG00000270542	chr9	33448253	33450252	NA	NA	0.658923	0.719692	-0.0607695	0.000562241	0.0794252	6774	RP11-311H10.7		pseudogene
ENSG00000115977	chr2	69900982	69902981	AAK1	22848	0.694339	0.759959	-0.0656203	0.000218673	0.0510443	6940	AAK1	AP2 associated kinase 1 [Source:HGNC Symbol;Acc:19679]	protein_coding
ENSG00000243403	chr15	64883678	64885677	NA	NA	0.704258	0.769466	-0.0652073	0.00019848	0.0502124	7159	RP11-330L19.1		pseudogene
ENSG00000244609	chr1	24062881	24064880	RN7SL532P	NA	0.724953	0.791976	-0.0670225	0.000222904	0.0514814	7170	RN7SL532P	RNA, 7SL, cytoplasmic 532, pseudogene [Source:HGNC Symbol;Acc:46548]	misc_RNA
ENSG00000261898	chr17	4635167	4637166	NA	NA	0.372613	0.428204	-0.0555907	0.000366501	0.0666521	7220	RP11-314A20.5		antisense
ENSG00000264735	chr17	79923966	79925965	NA	NA	0.723586	0.78675	-0.0631641	8.60017e-05	0.0375406	7495	RP11-498C9.17		lincRNA
ENSG00000091879	chr8	6420431	6422430	ANGPT2	285	0.684976	0.737656	-0.0526794	0.000918283	0.0952387	7542	ANGPT2	angiopoietin 2 [Source:HGNC Symbol;Acc:485]	protein_coding
ENSG00000269275	chr19	55888994	55890993	NA	NA	0.759686	0.825669	-0.0659835	0.000370757	0.0666521	7583	CTD-2105E13.15		antisense
ENSG00000201876	chr2	74194834	74196833	RNA5SP97	NA	0.77814	0.839721	-0.0615815	0.000435523	0.0712982	7589	RNA5SP97	RNA, 5S ribosomal pseudogene 97 [Source:HGNC Symbol;Acc:42895]	rRNA
ENSG00000128394	chr22	39435109	39437108	APOBEC3F	200316	0.616131	0.67148	-0.0553498	0.00040867	0.0685031	7677	APOBEC3F	apolipoprotein B mRNA editing enzyme, catalytic polypeptide-like 3F [Source:HGNC Symbol;Acc:17356]	protein_coding
ENSG00000234060	chr2	135077150	135079149	NA	NA	0.752995	0.817623	-0.0646284	0.000362263	0.0666521	8118	AC016906.1		pseudogene
ENSG00000256314	chr12	65048300	65050299	NA	NA	0.741725	0.799309	-0.0575834	0.000333635	0.0641485	8133	RP11-338E21.3		antisense
ENSG00000265121	chr17	75260359	75262358	NA	NA	0.781248	0.846418	-0.06517	0.000926143	0.0952387	8460	RP11-285E9.5		lincRNA
ENSG00000229326	chr2	120454699	120456698	NA	NA	0.767582	0.831572	-0.0639906	0.000669346	0.0856822	8473	AC069154.4		pseudogene
ENSG00000099956	chr22	24127650	24129649	SMARCB1	6598	0.42741	0.47894	-0.0515299	0.000245055	0.0533395	8551	SMARCB1	SWI/SNF related, matrix associated, actin dependent regulator of chromatin, subfamily b, member 1 [Source:HGNC Symbol;Acc:11103]	protein_coding
ENSG00000238717	chr5	56151475	56153474	NA	NA	0.692456	0.744308	-0.051852	0.000886696	0.0939622	9196	snoU13	Small nucleolar RNA U13 [Source:RFAM;Acc:RF01210]	snoRNA
ENSG00000251908	chr12	14402776	14404775	RNU6-491P	NA	0.781074	0.834524	-0.0534506	0.000540612	0.0771184	9362	RNU6-491P	RNA, U6 small nuclear 491, pseudogene [Source:HGNC Symbol;Acc:47454]	snRNA
ENSG00000261938	chr16	3629682	3631681	NA	NA	0.731957	0.785763	-0.053806	0.000198352	0.0502124	9708	RP11-461A8.1		lincRNA
