# Supplementary material for: Identification of Myalgic Encephalomyelitis/Chronic Fatigue Syndrome-associated DNA methylation patterns
Source: PLoS One. 2018 Jul 23;13(7):e0201066. doi: 10.1371/journal.pone.0201066 (PMC6056050; doi:10.1371/journal.pone.0201066)
Supplement: S7 Table — (XLSX) [file pone.0201066.s007.xlsx]

## Sheet: diffMethTable_region_cmp1_promo
S7 Table. Gene promoters identified as differentially methylated in ME/CFS patients compared to healthy controls. Mean beta difference > 0.05, FDR < 0.05
Gene ID	Chromosome	Start	End	symbol	entrezID	mean beta CFS	mean beta HC_CFS	mean beta-diff	p-val	FDR	combined Rank	Gene Name	Gene Description	Gene Biotype
ENSG00000257496	chr12	46780275	46782274	NA	NA	0.422121	0.558223	-0.136103	8.20083e-07	0.0178987	85	RP11-474P2.4		lincRNA
ENSG00000150527	chr14	39732988	39734987	CTAGE5	4253	0.412557	0.519109	-0.106552	4.51578e-07	0.0178987	87	CTAGE5	CTAGE family, member 5 [Source:HGNC Symbol;Acc:7057]	protein_coding
ENSG00000182742	chr17	46656974	46658973	HOXB4	3214	0.387779	0.508839	-0.121059	1.46531e-06	0.0209456	43	HOXB4	homeobox B4 [Source:HGNC Symbol;Acc:5115]	protein_coding
ENSG00000198336	chr17	45276312	45278311	MYL4	4635	0.218276	0.307965	-0.0896898	7.10503e-06	0.0209456	71	MYL4	myosin, light chain 4, alkali; atrial, embryonic [Source:HGNC Symbol;Acc:7585]	protein_coding
ENSG00000266139	chr2	112078169	112080168	MIR4435-1;MIR4435-2	100616341;100616499	0.213506	0.302519	-0.089013	2.17778e-06	0.0209456	75	MIR4435-2	microRNA 4435-2 [Source:HGNC Symbol;Acc:41837]	miRNA
ENSG00000226963	chr2	173292832	173294831	NA	NA	0.183657	0.268115	-0.0844581	4.98216e-06	0.0209456	116	AC078883.4		antisense
ENSG00000067057	chr10	3107025	3109024	PFKP	5214	0.296206	0.382602	-0.086396	2.87276e-06	0.0209456	147	PFKP	phosphofructokinase, platelet [Source:HGNC Symbol;Acc:8878]	protein_coding
ENSG00000188277	chr15	41060659	41062658	C15orf62	643338	0.280939	0.359687	-0.078748	4.74345e-06	0.0209456	185	C15orf62	chromosome 15 open reading frame 62 [Source:HGNC Symbol;Acc:34489]	protein_coding
ENSG00000264031	chr17	27886065	27888064	NA	NA	0.430197	0.547968	-0.117772	4.79725e-06	0.0209456	220	RP11-68I3.2		antisense
ENSG00000267092	chr19	1506881	1508880	NA	NA	0.246394	0.321033	-0.0746388	7.19763e-06	0.0209456	237	CTB-25B13.9		antisense
ENSG00000134744	chr1	53018660	53020659	ZCCHC11	23318	0.391056	0.479559	-0.0885021	6.68151e-06	0.0209456	580	ZCCHC11	zinc finger, CCHC domain containing 11 [Source:HGNC Symbol;Acc:28981]	protein_coding
ENSG00000196576	chr22	50745557	50747556	PLXNB2	23654	0.470198	0.550482	-0.0802839	4.38719e-06	0.0209456	851	PLXNB2	plexin B2 [Source:HGNC Symbol;Acc:9104]	protein_coding
ENSG00000115310	chr2	55339258	55341257	RTN4	57142	0.63309	0.706236	-0.0731456	3.07951e-06	0.0209456	2774	RTN4	reticulon 4 [Source:HGNC Symbol;Acc:14085]	protein_coding
ENSG00000272175	chr1	52265200	52267199	NA	NA	0.666808	0.749593	-0.082785	6.73531e-06	0.0209456	4097	RP4-657D16.6		antisense
ENSG00000081377	chr9	99381613	99383612	CDC14B	8555	0.288348	0.357175	-0.0688267	1.14266e-05	0.0255583	353	CDC14B	cell division cycle 14B [Source:HGNC Symbol;Acc:1719]	protein_coding
ENSG00000268355	chr19	42036066	42038065	NA	NA	0.15423	0.221627	-0.0673967	1.23213e-05	0.0255583	394	AC006129.1		lincRNA
ENSG00000100918	chr14	24639562	24641561	REC8	9985	0.223077	0.278424	-0.055347	1.1479e-05	0.0255583	972	REC8	REC8 meiotic recombination protein [Source:HGNC Symbol;Acc:16879]	protein_coding
ENSG00000164880	chr7	1544990	1546989	INTS1	26173	0.221145	0.275748	-0.0546034	1.06865e-05	0.0255583	1027	INTS1	integrator complex subunit 1 [Source:HGNC Symbol;Acc:24555]	protein_coding
ENSG00000103522	chr16	27411983	27413982	IL21R	50615	0.566374	0.66717	-0.100796	1.28813e-05	0.0255583	1453	IL21R	interleukin 21 receptor [Source:HGNC Symbol;Acc:6006]	protein_coding
ENSG00000259891	chr8	141517643	141519642	NA	NA	0.607219	0.712777	-0.105558	1.18262e-05	0.0255583	1585	CTA-204B4.2		antisense
ENSG00000229473	chr13	41566968	41568967	RGS17P1	NA	0.667506	0.75588	-0.0883738	9.75116e-06	0.0255583	3553	RGS17P1	regulator of G-protein signaling 17 pseudogene 1 [Source:HGNC Symbol;Acc:39729]	pseudogene
ENSG00000256594	chr12	9785688	9787687	NA	374443	0.373373	0.514995	-0.141622	1.84789e-05	0.025752	50	RP11-705C15.2		pseudogene
ENSG00000133063	chr1	203242270	203244269	CHIT1	1118	0.334035	0.437403	-0.103368	1.64529e-05	0.025752	137	CHIT1	chitinase 1 (chitotriosidase) [Source:HGNC Symbol;Acc:1936]	protein_coding
ENSG00000202206	chr2	196377260	196379259	RNU6-169P	NA	0.34437	0.427649	-0.0832794	1.67085e-05	0.025752	265	RNU6-169P	RNA, U6 small nuclear 169, pseudogene [Source:HGNC Symbol;Acc:47132]	snRNA
ENSG00000109113	chr17	27044948	27046947	RAB34	83871;100861437	0.283952	0.353286	-0.0693336	1.88785e-05	0.025752	366	RAB34	RAB34, member RAS oncogene family [Source:HGNC Symbol;Acc:16519]	protein_coding
ENSG00000198242	chr17	27044911	27046910	RPL23A	6147;26809	0.283952	0.353286	-0.0693336	1.88785e-05	0.025752	366	RPL23A	ribosomal protein L23a [Source:HGNC Symbol;Acc:10317]	protein_coding
ENSG00000267369	chr17	33823737	33825736	NA	NA	0.379941	0.46609	-0.0861498	1.83997e-05	0.025752	368	RP11-1094M14.8		pseudogene
ENSG00000228667	chr10	25155074	25157073	NA	NA	0.372619	0.46014	-0.0875212	1.72359e-05	0.025752	481	RP11-129O7.2		pseudogene
ENSG00000254862	chr11	27491776	27493775	NA	NA	0.2945	0.353169	-0.0586684	1.88565e-05	0.025752	754	RP11-159H22.2		antisense
ENSG00000188394	chr9	125795306	125797305	GPR21	2844	0.462056	0.550795	-0.0887392	1.63728e-05	0.025752	813	GPR21	G protein-coupled receptor 21 [Source:HGNC Symbol;Acc:4476]	protein_coding
ENSG00000265666	chr17	38498889	38500888	NA	101929693	0.531972	0.618119	-0.0861466	1.78799e-05	0.025752	1527	CTD-2267D19.2		antisense
ENSG00000174807	chr11	66084016	66086015	CD248	57124	0.261975	0.325563	-0.0635883	2.03292e-05	0.0259561	524	CD248	CD248 molecule, endosialin [Source:HGNC Symbol;Acc:18219]	protein_coding
ENSG00000250362	chr5	95195990	95197989	NA	NA	0.159695	0.217446	-0.0577513	2.13508e-05	0.0259561	808	AC008592.5		processed_transcript
ENSG00000272478	chr1	26158126	26160125	NA	NA	0.158225	0.21515	-0.0569253	2.14066e-05	0.0259561	858	RP1-317E23.7		antisense
ENSG00000237520	chr1	235091478	235093477	NA	NA	0.550803	0.645554	-0.0947511	2.12517e-05	0.0259561	938	RP11-443B7.2		lincRNA
ENSG00000267125	chr19	1850898	1852897	NA	NA	0.212703	0.292824	-0.0801216	2.4095e-05	0.0262943	162	CTB-31O20.6		antisense
ENSG00000197965	chr1	167688929	167690928	MPZL1	9019	0.415047	0.500142	-0.0850951	2.38581e-05	0.0262943	644	MPZL1	myelin protein zero-like 1 [Source:HGNC Symbol;Acc:7226]	protein_coding
ENSG00000267336	chr18	12911343	12913342	NA	NA	0.512274	0.582868	-0.0705944	2.27714e-05	0.0262943	907	RP11-773H22.2		pseudogene
ENSG00000123066	chr12	116714644	116716643	MED13L	23389	0.41525	0.47283	-0.0575805	2.29549e-05	0.0262943	1992	MED13L	mediator complex subunit 13-like [Source:HGNC Symbol;Acc:22962]	protein_coding
ENSG00000179456	chr1	244213085	244215084	ZBTB18	10472	0.258152	0.344745	-0.0865936	2.82773e-05	0.0280917	90	ZBTB18	zinc finger and BTB domain containing 18 [Source:HGNC Symbol;Acc:13030]	protein_coding
ENSG00000201581	chr10	6190086	6192085	RN7SKP78	NA	0.204823	0.266563	-0.06174	2.84261e-05	0.0280917	599	RN7SKP78	RNA, 7SK small nuclear pseudogene 78 [Source:HGNC Symbol;Acc:45802]	misc_RNA
ENSG00000197724	chr9	96337189	96339188	PHF2	5253	0.364026	0.431885	-0.0678591	2.89599e-05	0.0280917	1043	PHF2	PHD finger protein 2 [Source:HGNC Symbol;Acc:8920]	protein_coding
ENSG00000265148	chr17	56401311	56403310	BZRAP1-AS1	100506779	0.533851	0.597105	-0.0632537	2.66944e-05	0.0280917	1816	BZRAP1-AS1	BZRAP1 antisense RNA 1 [Source:HGNC Symbol;Acc:44148]	antisense
ENSG00000101474	chr20	24973116	24975115	APMAP	57136	0.653396	0.738852	-0.0854557	2.76177e-05	0.0280917	3639	APMAP	adipocyte plasma membrane associated protein [Source:HGNC Symbol;Acc:13238]	protein_coding
ENSG00000226506	chr2	8039287	8041286	NA	NA	0.383121	0.466575	-0.0834539	3.10155e-05	0.0294317	692	AC007463.2		lincRNA
ENSG00000053438	chr20	36148117	36150116	NNAT	4826	0.645817	0.729139	-0.0833219	3.36582e-05	0.0312599	3394	NNAT	neuronatin [Source:HGNC Symbol;Acc:7860]	protein_coding
ENSG00000211938	chr14	106518433	106520432	IGHV3-7	NA	0.368499	0.458691	-0.0901913	3.62359e-05	0.0322802	386	IGHV3-7	immunoglobulin heavy variable 3-7 [Source:HGNC Symbol;Acc:5620]	IG_V_gene
ENSG00000082805	chr12	1098175	1100174	ERC1	23085	0.292491	0.362507	-0.0700163	3.62046e-05	0.0322802	1155	ERC1	ELKS/RAB6-interacting/CAST family member 1 [Source:HGNC Symbol;Acc:17072]	protein_coding
ENSG00000204472	chr6	31581461	31583460	AIF1	199	0.382654	0.454532	-0.0718779	3.71622e-05	0.0324434	655	AIF1	allograft inflammatory factor 1 [Source:HGNC Symbol;Acc:352]	protein_coding
ENSG00000270933	chr7	25988524	25990523	NA	NA	0.14984	0.228025	-0.078185	3.9419e-05	0.0326901	194	CTD-2227E11.1		lincRNA
ENSG00000199085	chr7	25989107	25991106	MIR148A	406940	0.14984	0.228025	-0.078185	3.9419e-05	0.0326901	194	MIR148A	microRNA 148a [Source:HGNC Symbol;Acc:31535]	miRNA
ENSG00000106003	chr7	2550663	2552662	LFNG	3955	0.270458	0.340861	-0.070403	3.96916e-05	0.0326901	319	LFNG	LFNG O-fucosylpeptide 3-beta-N-acetylglucosaminyltransferase [Source:HGNC Symbol;Acc:6560]	protein_coding
ENSG00000232774	chr14	62035758	62037757	NA	NA	0.307833	0.389618	-0.0817849	4.17344e-05	0.0335271	242	RP11-47I22.3	Uncharacterized protein [Source:UniProtKB/TrEMBL;Acc:G3V2X1]	protein_coding
ENSG00000167173	chr15	75486484	75488483	C15orf39	56905	0.347438	0.415876	-0.068438	4.2244e-05	0.0335271	554	C15orf39	chromosome 15 open reading frame 39 [Source:HGNC Symbol;Acc:24497]	protein_coding
ENSG00000158402	chr5	137673545	137675544	CDC25C	995	0.196273	0.269456	-0.0731829	4.51863e-05	0.0342792	260	CDC25C	cell division cycle 25C [Source:HGNC Symbol;Acc:1727]	protein_coding
ENSG00000110435	chr11	34935876	34937875	PDHX	8050	0.152775	0.218223	-0.0654478	4.3977e-05	0.0342792	451	PDHX	pyruvate dehydrogenase complex, component X [Source:HGNC Symbol;Acc:21350]	protein_coding
ENSG00000266961	chr18	12749568	12751567	NA	NA	0.444857	0.549344	-0.104487	4.78146e-05	0.0342792	468	RP11-973H7.5		lincRNA
ENSG00000267654	chr18	12748921	12750920	NA	100996324	0.444857	0.549344	-0.104487	4.78146e-05	0.0342792	468	RP11-973H7.4		lincRNA
ENSG00000224218	chr4	77722618	77724617	NA	NA	0.601078	0.679129	-0.0780507	4.86886e-05	0.0342792	1472	RP11-359D14.3		antisense
ENSG00000259461	chr15	81410182	81412181	ANP32BP3	NA	0.376075	0.50015	-0.124075	5.88237e-05	0.0346601	70	ANP32BP3	acidic (leucine-rich) nuclear phosphoprotein 32 family, member B pseudogene 3 [Source:HGNC Symbol;Acc:44089]	pseudogene
ENSG00000268095	chr19	52389778	52391777	NA	101928571	0.31914	0.40316	-0.0840197	6.59043e-05	0.0346601	136	CTC-429C10.2		antisense
ENSG00000158486	chr16	21170263	21172262	DNAH3	55567	0.275376	0.354478	-0.0791019	6.07481e-05	0.0346601	178	DNAH3	dynein, axonemal, heavy chain 3 [Source:HGNC Symbol;Acc:2949]	protein_coding
ENSG00000207639	chr16	14396324	14398323	MIR193B	574455	0.329482	0.40653	-0.0770478	5.92615e-05	0.0346601	261	MIR193B	microRNA 193b [Source:HGNC Symbol;Acc:32087]	miRNA
ENSG00000224854	chr9	21965637	21967636	C9orf53	NA	0.234519	0.306215	-0.071696	6.40704e-05	0.0346601	298	C9orf53	chromosome 9 open reading frame 53 [Source:HGNC Symbol;Acc:23831]	protein_coding
ENSG00000223462	chr10	45431456	45433455	NA	NA	0.357477	0.444244	-0.086767	6.04462e-05	0.0346601	409	RP11-285G1.9		lincRNA
ENSG00000249738	chr5	158736441	158738440	NA	285626	0.208036	0.273818	-0.0657826	6.35099e-05	0.0346601	439	AC008697.1		lincRNA
ENSG00000071054	chr2	102311812	102313811	MAP4K4	9448	0.191947	0.254891	-0.0629444	6.0197e-05	0.0346601	547	MAP4K4	mitogen-activated protein kinase kinase kinase kinase 4 [Source:HGNC Symbol;Acc:6866]	protein_coding
ENSG00000204977	chr13	50568524	50570523	TRIM13	10206	0.254257	0.315822	-0.061565	5.43237e-05	0.0346601	607	TRIM13	tripartite motif containing 13 [Source:HGNC Symbol;Acc:9976]	protein_coding
ENSG00000251835	chr8	55064943	55066942	RNU6ATAC32P	NA	0.383154	0.444649	-0.0614945	6.14292e-05	0.0346601	610	RNU6ATAC32P	RNA, U6atac small nuclear 32, pseudogene [Source:HGNC Symbol;Acc:46931]	snRNA
ENSG00000240041	chr14	106329971	106331970	IGHJ4	NA	0.379174	0.457211	-0.0780376	6.48743e-05	0.0346601	617	IGHJ4	immunoglobulin heavy joining 4 [Source:HGNC Symbol;Acc:5538]	IG_J_gene
ENSG00000108405	chr17	3819295	3821294	P2RX1	5023	0.313615	0.381486	-0.0678707	5.73865e-05	0.0346601	621	P2RX1	purinergic receptor P2X, ligand-gated ion channel, 1 [Source:HGNC Symbol;Acc:8533]	protein_coding
ENSG00000149635	chr20	45178714	45180713	OCSTAMP	128506	0.500191	0.567091	-0.0668999	6.02648e-05	0.0346601	624	OCSTAMP	osteoclast stimulatory transmembrane protein [Source:HGNC Symbol;Acc:16116]	protein_coding
ENSG00000110446	chr11	60719503	60721502	SLC15A3	51296	0.170547	0.229866	-0.0593188	6.24981e-05	0.0346601	721	SLC15A3	solute carrier family 15 (oligopeptide transporter), member 3 [Source:HGNC Symbol;Acc:18068]	protein_coding
ENSG00000184682	chr11	1911585	1913584	C11orf89	NA	0.387684	0.450443	-0.0627594	6.57934e-05	0.0346601	970	C11orf89	chromosome 11 open reading frame 89 [Source:HGNC Symbol;Acc:35118]	protein_coding
ENSG00000174498	chr15	65669879	65671878	IGDCC3	9543	0.455532	0.531832	-0.0762997	5.27117e-05	0.0346601	1268	IGDCC3	immunoglobulin superfamily, DCC subclass, member 3 [Source:HGNC Symbol;Acc:9700]	protein_coding
ENSG00000265291	chr14	105143587	105145586	MIR4710	100616300	0.163622	0.213726	-0.0501045	5.47883e-05	0.0346601	1358	MIR4710	microRNA 4710 [Source:HGNC Symbol;Acc:41727]	miRNA
ENSG00000107821	chr10	102820098	102822097	KAZALD1	81621	0.389424	0.461958	-0.0725344	6.58012e-05	0.0346601	1556	KAZALD1	Kazal-type serine peptidase inhibitor domain 1 [Source:HGNC Symbol;Acc:25460]	protein_coding
ENSG00000251635	chr4	38564124	38566123	NA	NA	0.627261	0.714237	-0.0869758	5.54997e-05	0.0346601	3196	RP11-213G21.2		lincRNA
ENSG00000237523	chr10	81965966	81967965	LINC00857	439990	0.742687	0.827416	-0.0847294	6.43348e-05	0.0346601	4020	LINC00857	long intergenic non-protein coding RNA 857 [Source:HGNC Symbol;Acc:45114]	lincRNA
ENSG00000240014	chr4	148728577	148730576	RN7SL254P	NA	0.652523	0.730714	-0.0781907	5.02814e-05	0.0346601	4422	RN7SL254P	RNA, 7SL, cytoplasmic 254, pseudogene [Source:HGNC Symbol;Acc:46270]	misc_RNA
ENSG00000224152	chr2	160470307	160472306	NA	643072	0.243107	0.313937	-0.0708305	7.0704e-05	0.0350716	312	AC009506.1		antisense
ENSG00000110887	chr12	109251208	109253207	DAO	1610	0.155533	0.218843	-0.0633093	6.79732e-05	0.0350716	535	DAO	D-amino-acid oxidase [Source:HGNC Symbol;Acc:2671]	protein_coding
ENSG00000228162	chr2	235345472	235347471	NA	NA	0.494883	0.592368	-0.0974848	6.92762e-05	0.0350716	1030	AC097713.3		lincRNA
ENSG00000176635	chr22	30474663	30476662	HORMAD2	150280	0.436343	0.500827	-0.0644845	6.83145e-05	0.0350716	2224	HORMAD2	HORMA domain containing 2 [Source:HGNC Symbol;Acc:28383]	protein_coding
ENSG00000169402	chr7	6792240	6794239	RSPH10B2	222967;728194	0.213762	0.270819	-0.0570569	7.43324e-05	0.035761	847	RSPH10B2	radial spoke head 10 homolog B2 (Chlamydomonas) [Source:HGNC Symbol;Acc:34385]	protein_coding
ENSG00000168243	chr1	235813555	235815554	GNG4	2786	0.192598	0.247453	-0.0548546	7.70092e-05	0.035761	1014	GNG4	guanine nucleotide binding protein (G protein), gamma 4 [Source:HGNC Symbol;Acc:4407]	protein_coding
ENSG00000145012	chr3	187869572	187871571	LPP	4026	0.505868	0.584918	-0.0790504	7.63559e-05	0.035761	1058	LPP	LIM domain containing preferred translocation partner in lipoma [Source:HGNC Symbol;Acc:6679]	protein_coding
ENSG00000228156	chr20	31168265	31170264	NA	NA	0.476435	0.556226	-0.0797912	7.51176e-05	0.035761	1687	RP11-410N8.1		antisense
ENSG00000227117	chr22	30475970	30477969	NA	101929664	0.526367	0.596201	-0.0698335	7.69824e-05	0.035761	1911	CTA-85E5.10		antisense
ENSG00000114166	chr3	20080015	20082014	KAT2B	8850	0.193327	0.269734	-0.0764071	8.17485e-05	0.0367877	213	KAT2B	K(lysine) acetyltransferase 2B [Source:HGNC Symbol;Acc:8638]	protein_coding
ENSG00000123983	chr2	223724152	223726151	ACSL3	2181	0.592016	0.676729	-0.0847136	8.10001e-05	0.0367877	1657	ACSL3	acyl-CoA synthetase long-chain family member 3 [Source:HGNC Symbol;Acc:3570]	protein_coding
ENSG00000180409	chr1	158778626	158780625	OR10AA1P	NA	0.518724	0.606177	-0.0874535	8.02152e-05	0.0367877	1796	OR10AA1P	olfactory receptor, family 10, subfamily AA, member 1 pseudogene [Source:HGNC Symbol;Acc:14989]	pseudogene
ENSG00000115159	chr2	157290302	157292301	GPD2	2820	0.437693	0.510375	-0.0726813	8.31907e-05	0.0370547	462	GPD2	glycerol-3-phosphate dehydrogenase 2 (mitochondrial) [Source:HGNC Symbol;Acc:4456]	protein_coding
ENSG00000106628	chr7	44163458	44165457	POLD2	5425	0.492369	0.590174	-0.0978049	8.59492e-05	0.0375406	1018	POLD2	polymerase (DNA directed), delta 2, accessory subunit [Source:HGNC Symbol;Acc:9176]	protein_coding
ENSG00000264735	chr17	79923966	79925965	NA	NA	0.723586	0.78675	-0.0631641	8.60017e-05	0.0375406	7495	RP11-498C9.17		lincRNA
ENSG00000242472	chr14	106329573	106331572	IGHJ5	NA	0.449635	0.534247	-0.0846113	8.7435e-05	0.0377324	892	IGHJ5	immunoglobulin heavy joining 5 [Source:HGNC Symbol;Acc:5539]	IG_J_gene
ENSG00000235559	chr6	28751282	28753281	NA	NA	0.162644	0.213303	-0.0506597	8.90342e-05	0.0377324	1307	NOL5BP		pseudogene
ENSG00000200610	chr3	106233244	106235243	NA	NA	0.182851	0.274649	-0.0917983	9.37486e-05	0.0378909	108	Y_RNA	Y RNA [Source:RFAM;Acc:RF00019]	misc_RNA
ENSG00000104205	chr8	67623153	67625152	SGK3	23678;100533105	0.229089	0.291668	-0.0625792	9.28868e-05	0.0378909	559	SGK3	serum/glucocorticoid regulated kinase family, member 3 [Source:HGNC Symbol;Acc:10812]	protein_coding
ENSG00000253495	chr8	120630215	120632214	NA	NA	0.488636	0.579715	-0.0910785	9.22156e-05	0.0378909	1257	RP11-99I9.2		pseudogene
ENSG00000237111	chr14	106329176	106331175	IGHJ3P	NA	0.488199	0.57256	-0.084361	9.30607e-05	0.0378909	1358	IGHJ3P	immunoglobulin heavy joining 3P (pseudogene) [Source:HGNC Symbol;Acc:5537]	IG_J_pseudogene
ENSG00000145491	chr5	10440136	10442135	ROPN1L	83853	0.141859	0.19297	-0.0511119	9.52093e-05	0.0381283	1273	ROPN1L	rhophilin associated tail protein 1-like [Source:HGNC Symbol;Acc:24060]	protein_coding
ENSG00000141867	chr19	15442857	15444856	BRD4	23476	0.287431	0.37281	-0.0853787	0.000104966	0.0382568	122	BRD4	bromodomain containing 4 [Source:HGNC Symbol;Acc:13575]	protein_coding
ENSG00000223882	chr3	183722626	183724625	ABCC5-AS1	100873982	0.426843	0.52529	-0.0984468	0.000103878	0.0382568	142	ABCC5-AS1	ABCC5 antisense RNA 1 [Source:HGNC Symbol;Acc:40055]	antisense
ENSG00000247970	chr14	100069393	100071392	NA	NA	0.274154	0.340254	-0.0661002	0.00010846	0.0382568	432	RP11-543C4.1		lincRNA
ENSG00000231927	chr7	1548564	1550563	NA	NA	0.273435	0.337742	-0.0643066	9.92852e-05	0.0382568	500	AC102953.6		antisense
ENSG00000272884	chr17	7341325	7343324	NA	NA	0.271217	0.335464	-0.0642473	0.000110278	0.0382568	502	RP11-104H15.10		processed_transcript
ENSG00000265403	chr17	883776	885775	NA	NA	0.325835	0.395377	-0.0695416	0.000101244	0.0382568	763	AC015884.1		miRNA
ENSG00000199875	chr11	93451269	93453268	NA	NA	0.377707	0.455175	-0.0774684	0.000102313	0.0382568	886	Y_RNA	Y RNA [Source:RFAM;Acc:RF00019]	misc_RNA
ENSG00000117477	chr1	169429408	169431407	CCDC181	57821	0.272524	0.328859	-0.0563352	0.000110829	0.0382568	893	CCDC181	coiled-coil domain containing 181 [Source:HGNC Symbol;Acc:28051]	protein_coding
ENSG00000234437	chr1	169429191	169431190	NA	101930556	0.272524	0.328859	-0.0563352	0.000110829	0.0382568	893	RP1-206D15.3		lincRNA
ENSG00000163702	chr3	9957258	9959257	IL17RC	84818	0.303468	0.35896	-0.0554915	0.000107716	0.0382568	959	IL17RC	interleukin 17 receptor C [Source:HGNC Symbol;Acc:18358]	protein_coding
ENSG00000273162	chr10	102820263	102822262	NA	NA	0.35443	0.421487	-0.0670574	9.85681e-05	0.0382568	1352	RP11-108L7.15		lincRNA
ENSG00000164082	chr3	51739586	51741585	GRM2	2912	0.458394	0.534312	-0.0759185	0.000111045	0.0382568	1386	GRM2	glutamate receptor, metabotropic 2 [Source:HGNC Symbol;Acc:4594]	protein_coding
ENSG00000201109	chr7	129665617	129667616	RNA5SP245	NA	0.479754	0.548037	-0.0682832	9.95097e-05	0.0382568	1829	RNA5SP245	RNA, 5S ribosomal pseudogene 245 [Source:HGNC Symbol;Acc:43145]	rRNA
ENSG00000207333	chr5	75004925	75006924	RNU6-680P	NA	0.570042	0.646005	-0.0759627	0.000103786	0.0382568	2653	RNU6-680P	RNA, U6 small nuclear 680, pseudogene [Source:HGNC Symbol;Acc:47643]	snRNA
ENSG00000101265	chr20	4803792	4805791	RASSF2	9770	0.453995	0.519828	-0.0658327	9.79183e-05	0.0382568	2740	RASSF2	Ras association (RalGDS/AF-6) domain family member 2 [Source:HGNC Symbol;Acc:9883]	protein_coding
ENSG00000229258	chr1	212001688	212003687	NA	NA	0.51044	0.577581	-0.0671406	0.000109665	0.0382568	2935	RP11-552D8.1		antisense
ENSG00000266101	chr17	37328043	37330042	NA	NA	0.625939	0.709334	-0.0833941	0.000101042	0.0382568	3517	RP5-906A24.2		antisense
ENSG00000211900	chr14	106328969	106330968	IGHJ6	NA	0.491125	0.575263	-0.0841378	0.000113694	0.0385533	1371	IGHJ6	immunoglobulin heavy joining 6 [Source:HGNC Symbol;Acc:5540]	IG_J_gene
ENSG00000258102	chr12	116984411	116986410	NA	NA	0.464867	0.530825	-0.065958	0.000113935	0.0385533	1837	RP11-809C9.2		lincRNA
ENSG00000138741	chr4	122872410	122874409	TRPC3	7222	0.22643	0.290728	-0.0642985	0.000115001	0.0386147	501	TRPC3	transient receptor potential cation channel, subfamily C, member 3 [Source:HGNC Symbol;Acc:12335]	protein_coding
ENSG00000196743	chr5	150590211	150592210	GM2A	2760	0.286388	0.396517	-0.110129	0.000123519	0.0402369	134	GM2A	GM2 ganglioside activator [Source:HGNC Symbol;Acc:4367]	protein_coding
ENSG00000224020	chr9	127419246	127421245	MIR181A2HG	NA	0.173982	0.253558	-0.0795763	0.000123095	0.0402369	171	MIR181A2HG	MIR181A2 host gene (non-protein coding) [Source:HGNC Symbol;Acc:37188]	antisense
ENSG00000187260	chr7	151107314	151109313	WDR86	349136	0.265893	0.327757	-0.0618637	0.000121832	0.0402369	597	WDR86	WD repeat domain 86 [Source:HGNC Symbol;Acc:28020]	protein_coding
ENSG00000132405	chr4	6909469	6911468	TBC1D14	57533	0.156529	0.224356	-0.0678275	0.000138428	0.043677	377	TBC1D14	TBC1 domain family, member 14 [Source:HGNC Symbol;Acc:29246]	protein_coding
ENSG00000242887	chr14	106330346	106332345	IGHJ3	NA	0.415497	0.488001	-0.0725035	0.000140083	0.043677	917	IGHJ3	immunoglobulin heavy joining 3 [Source:HGNC Symbol;Acc:5536]	IG_J_gene
ENSG00000265710	chr13	21276342	21278341	NA	NA	0.135097	0.210504	-0.0754066	0.000155931	0.0448922	223	AL161772.1		miRNA
ENSG00000254244	chr8	4643354	4645353	PAICSP4	NA	0.28269	0.358877	-0.0761877	0.000154166	0.0448922	254	PAICSP4	phosphoribosylaminoimidazole carboxylase, phosphoribosylaminoimidazole succinocarboxamide synthetase pseudogene 4 [Source:HGNC Symbol;Acc:38097]	pseudogene
ENSG00000165915	chr11	47427183	47429182	SLC39A13	91252	0.33143	0.400128	-0.0686975	0.000154428	0.0448922	354	SLC39A13	solute carrier family 39 (zinc transporter), member 13 [Source:HGNC Symbol;Acc:20859]	protein_coding
ENSG00000226756	chr2	64870246	64872245	NA	NA	0.175299	0.241045	-0.0657461	0.000159948	0.0448922	442	AC007365.3		lincRNA
ENSG00000170293	chr3	32278671	32280670	CMTM8	152189	0.347168	0.428603	-0.0814356	0.00015736	0.0448922	492	CMTM8	CKLF-like MARVEL transmembrane domain containing 8 [Source:HGNC Symbol;Acc:19179]	protein_coding
ENSG00000252058	chr20	4861530	4863529	NA	NA	0.437061	0.512253	-0.0751924	0.000157432	0.0448922	1634	snoU13	Small nucleolar RNA U13 [Source:RFAM;Acc:RF01210]	snoRNA
ENSG00000259120	chr17	73640823	73642822	SMIM6	100130933	0.467511	0.529576	-0.0620656	0.000160436	0.0448922	1765	SMIM6	small integral membrane protein 6 [Source:HGNC Symbol;Acc:40032]	protein_coding
ENSG00000257950	chr17	3598989	3600988	P2RX5-TAX1BP3	5026	0.614611	0.689855	-0.0752438	0.000160249	0.0448922	3402	P2RX5-TAX1BP3	P2RX5-TAX1BP3 readthrough (NMD candidate) [Source:HGNC Symbol;Acc:49191]	protein_coding
ENSG00000083454	chr17	3599199	3601198	P2RX5	5026	0.614611	0.689855	-0.0752438	0.000160249	0.0448922	3402	P2RX5	purinergic receptor P2X, ligand-gated ion channel, 5 [Source:HGNC Symbol;Acc:8536]	protein_coding
ENSG00000272371	chr1	53018990	53020989	NA	NA	0.640037	0.692427	-0.0523902	0.00015156	0.0448922	4722	RP11-25O10.2		lincRNA
ENSG00000267653	chr17	67497397	67499396	NA	NA	0.63409	0.707073	-0.072983	0.000161982	0.0450361	4881	RP1-193H18.3		lincRNA
ENSG00000163694	chr4	40632393	40634392	RBM47	54502	0.478514	0.542224	-0.0637105	0.000168717	0.0464078	2162	RBM47	RNA binding motif protein 47 [Source:HGNC Symbol;Acc:30358]	protein_coding
ENSG00000188206	chr1	245018300	245020299	HNRNPU-AS1	284702	0.395133	0.472857	-0.0777247	0.000180053	0.0488168	675	HNRNPU-AS1	HNRNPU antisense RNA 1 [Source:HGNC Symbol;Acc:27651]	antisense
ENSG00000239159	chr5	79534909	79536908	NA	NA	0.173549	0.24011	-0.0665615	0.00018386	0.0492047	423	snoU13	Small nucleolar RNA U13 [Source:RFAM;Acc:RF01210]	snoRNA
ENSG00000241399	chr2	160654254	160656253	CD302	9936	0.282336	0.354133	-0.0717965	0.000183077	0.0492047	441	CD302	CD302 molecule [Source:HGNC Symbol;Acc:30843]	protein_coding
ENSG00000106799	chr9	101864820	101866819	TGFBR1	7046	0.4678	0.52067	-0.0528703	0.000184866	0.0492047	1138	TGFBR1	transforming growth factor, beta receptor 1 [Source:HGNC Symbol;Acc:11772]	protein_coding
ENSG00000269934	chr1	228463268	228465267	NA	NA	0.345381	0.471849	-0.126468	0.000188402	0.0498421	165	RP5-1139B12.3		antisense
